# Supplementary material for: Application of microRNA and mRNA expression profiling on prognostic biomarker discovery for hepatocellular carcinoma
Source: BMC Genomics. 2014 Jan 24;15(Suppl 1):S13. doi: 10.1186/1471-2164-15-S1-S13 (PMC4046763; doi:10.1186/1471-2164-15-S1-S13)
Supplement: Supplementary file 1 — Additional file 1: Tables, phenotypic data of HCC patients. Phenotypic data of: 45 patients from [GEO:GSE45114] and [GEO:GSE10694]; 227 patients from [GEO:GSE14520]; 27 patients from TCGA LIHC. (XLS 76 KB) [file 12864_2014_5686_MOESM1_ESM.xls]

## Sheet: GSE45114
Case_ID	Gender	Age	Months	Dead	Recurrence	AFP_ge_400	Cirrhosis	Tumor_Envelop	Metastasis	Intrahepatic_Metastasis	Vascular_Invasion	HBs_Ag_positive	HBe_Ag_positive	HBe_Ab_positive	HBc_Ab_positive	Edmonson
HK009	Male	50	16.2	Yes	Yes	No	Yes	Yes	No	No	No	Yes	No	Yes	Yes	0
HK014	Male	55	7.99	Yes	Yes	Yes	No	No	No	No	No	Yes	Yes	No	No	4
HK017	Male	47	17.69	Yes	Yes	Yes	Yes	No	Yes	No	Yes	Yes	No	No	Yes	3
HK031	Male	66	9.01	Yes	Yes	No	Yes	Yes	Yes	Yes	No	Yes	Yes	Yes	Yes	1
HK032	Female	60	1.05	Yes	No	No	Yes	Yes	No	No	No	Yes	No	Yes	Yes	1
HK035	Male	55	4.37	Yes	No	Yes	Yes	Yes	Yes	No	Yes	Yes	No	Yes	Yes	1
HK039	Male	57	43.36	No	Yes	No	No	No	Yes	Yes	No	No	No	No	No	2
HK041	Male	46	43.43	No	No	No	No	No	Yes	Yes	Yes	Yes	Yes	No	No	3
HK042	Male	58	43	No	No	Yes	Yes	No	No	No	No	Yes	No	Yes	Yes	1
HK043	Male	62	9.17	Yes	Yes	No	Yes	No	No	No	No	No	Yes	Yes	No	1
HK054	Male	51	7.4	Yes	No	Yes	Yes	Yes	Yes	Yes	No	Yes	No	Yes	Yes	2
HK056	Male	50	41.49	No	No	No	No	No	Yes	Yes	No	Yes	Yes	No	Yes	3
HK060	Male	52	19.5	Yes	No	Yes	No	Yes	No	No	No	No	No	Yes	Yes	2
HK070	Male	43	38.99	No	No	Yes	No	No	Yes	Yes	No	Yes	No	Yes	Yes	4
QD127	Male	43	12.49	Yes	No	No	No	Yes	Yes	Yes	No	Yes	No	Yes	Yes	4
QD128	Male	42	7.63	Yes	No	No	Yes	Yes	Yes	Yes	No	Yes	No	Yes	Yes	3
QD130	Female	45	7.9	Yes	No	Yes	Yes	No	No	No	No	Yes	Yes	No	Yes	0
QD131	Male	41	58.27	No	No	No	No	Yes	No	No	No	Yes	No	No	Yes	0
QD132	Male	56	97.68	No	No	No	Yes	No	No	No	No	No	No	No	No	2
QD133	Male	66	45.83	Yes	No	No	Yes	Yes	Yes	Yes	No	Yes	No	No	Yes	3
QD134	Male	45	12.36	Yes	No	Yes	No	No	No	No	No	Yes	No	No	Yes	3
QD135	Female	44	24.26	Yes	No	No	No	Yes	Yes	Yes	No	No	No	No	No	4
QD136	Male	34	94.92	No	No	No	Yes	No	Yes	Yes	No	No	No	Yes	No	4
QD137	Male	52	40.64	Yes	No	No	No	Yes	No	No	No	No	Yes	Yes	No	2
QD138	Male	60	8.48	Yes	No	No	No	Yes	Yes	Yes	No	Yes	No	No	Yes	4
QD152	Male	45	21.5	Yes	No	No	Yes	No	Yes	Yes	No	Yes	Yes	No	Yes	3
QD153	Male	47	35.47	No	No	Yes	Yes	Yes	No	No	No	Yes	No	No	Yes	4
QD154	Male	48	2.5	Yes	No	Yes	No	Yes	Yes	No	Yes	Yes	No	Yes	Yes	2
QD155	Female	66	88.83	No	No	Yes	Yes	Yes	Yes	Yes	No	Yes	No	Yes	Yes	3
QD157	Female	51	26.99	Yes	No	No	No	No	No	No	No	Yes	No	No	Yes	2
QD313	Female	46	2.96	Yes	Yes	Yes	No	Yes	Yes	Yes	No	Yes	Yes	No	Yes	2
QD314	Male	63	70.32	No	No	No	No	No	No	No	No	Yes	No	No	Yes	2
QD315	Male	44	13.71	Yes	Yes	No	No	No	Yes	Yes	No	Yes	No	No	Yes	3
QD316	Male	50	13.55	Yes	No	No	No	No	Yes	Yes	No	Yes	No	Yes	Yes	3
QD317	Male	47	9.44	Yes	No	No	No	Yes	Yes	Yes	No	Yes	No	Yes	Yes	4
QD318	Female	49	5	Yes	No	Yes	Yes	No	Yes	Yes	No	Yes	No	No	Yes	3
QD323	Male	46	26.47	Yes	No	Yes	Yes	Yes	No	No	No	Yes	No	No	Yes	2
QD336	Male	32	7.46	Yes	No	Yes	No	Yes	Yes	Yes	No	Yes	No	Yes	Yes	3
QD337	Male	36	5.39	Yes	No	Yes	Yes	Yes	Yes	Yes	No	Yes	No	Yes	Yes	3
QD338	Male	49	16.18	Yes	No	No	No	Yes	Yes	Yes	No	No	No	No	No	4
QD339	Female	54	63.25	No	Yes	Yes	Yes	No	No	No	No	Yes	No	No	Yes	3
QD340	Male	74	11.28	Yes	No	No	No	Yes	No	No	No	No	No	No	Yes	3
QD344	Male	72	8.15	No	No	Yes	Yes	Yes	No	No	No	Yes	No	No	Yes	2
QD345	Male	50	3.16	Yes	No	No	Yes	Yes	Yes	Yes	Yes	Yes	No	No	Yes	3
QD346	Male	61	10.88	Yes	Yes	No	No	No	Yes	No	Yes	No	No	No	No	4

## Sheet: GSE14520
Affy_GSM	LCS_ID	ID	Dead	Months		Affy_GSM	LCS_ID	ID	Dead	Months
GSM362983	LCS_004	02-404	No	64.2		GSM363073	LCS_153	03-025	Yes	26.5
GSM362987	LCS_007	02-421	No	60.4		GSM363010	LCS_154	03-033	No	62
GSM363145	LCS_008	02-416	Yes	33		GSM363149	LCS_156	03-042	No	14.4
GSM363128	LCS_009	02-409	Yes	30.1		GSM363293	LCS_157	03-043	No	61.5
GSM363218	LCS_011	02-461	Yes	15.2		GSM363376	LCS_158	03-047	No	61.5
GSM363296	LCS_012	03-196	Yes	27.5		GSM363032	LCS_159	03-049	No	24.9
GSM363034	LCS_014	03-062	Yes	45.9		GSM363125	LCS_160	03-054	Yes	16.5
GSM363078	LCS_015	03-071	Yes	57.9		GSM363378	LCS_161	03-055	Yes	31.9
GSM363336	LCS_016	03-064	Yes	8		GSM363037	LCS_162	03-057	No	61.2
GSM363075	LCS_018	03-051	Yes	18		GSM363172	LCS_163	03-058	Yes	6.7
GSM363108	LCS_020	03-070	No	48.8		GSM363100	LCS_164	03-061	Yes	3.4
GSM363209	LCS_021	03-077	No	60.8		GSM363313	LCS_165	03-073	No	36.6
GSM363274	LCS_022	03-099	Yes	26.9		GSM363204	LCS_166	03-081	Yes	14.1
GSM363014	LCS_023	03-082	No	60.7		GSM363330	LCS_167	03-087	Yes	12.6
GSM363069	LCS_024	03-088	Yes	13.6		GSM363086	LCS_169	03-093	No	60.5
GSM363288	LCS_025	03-101	No	60.3		GSM363226	LCS_170	03-098	No	60.4
GSM363292	LCS_027	03-119	No	59.9		GSM363106	LCS_171	03-102	Yes	14.6
GSM363331	LCS_028	03-121	Yes	36.5		GSM363384	LCS_172	03-105	Yes	51.6
GSM363335	LCS_031	03-141	No	59.4		GSM363327	LCS_173	03-108	No	60.1
GSM363332	LCS_032	03-148	Yes	12.6		GSM363202	LCS_174	03-112	No	60
GSM363099	LCS_033	03-150	Yes	30.9		GSM363015	LCS_177	03-131	No	59.7
GSM363180	LCS_034	03-149	Yes	47.1		GSM363190	LCS_178	03-133	No	4.8
GSM363017	LCS_035	03-186	Yes	12.7		GSM363126	LCS_179	03-138	No	59.5
GSM363237	LCS_036	03-214	No	57.5		GSM363071	LCS_180	03-139	Yes	13.8
GSM363245	LCS_038	03-213	No	57.5		GSM363249	LCS_182	03-151	No	59.2
GSM362950	LCS_039	03-212	No	57.5		GSM363072	LCS_183	03-162	No	10.4
GSM363085	LCS_040	03-215	Yes	54.8		GSM363186	LCS_184	03-164	Yes	7.6
GSM363198	LCS_041	03-197	No	57.9		GSM363009	LCS_185	03-165	No	58.9
GSM363074	LCS_042	03-206	No	57.7		GSM363008	LCS_188	03-180	No	58.4
GSM363196	LCS_043	03-208	No	57.7		GSM712542	LCS_190	03-187	Yes	7.5
GSM363200	LCS_044	03-241	Yes	23.9		GSM363105	LCS_191	03-188	No	9.5
GSM363109	LCS_045	03-306	No	55.2		GSM363273	LCS_192	03-192	No	58
GSM363404	LCS_046	03-311	Yes	12		GSM363205	LCS_193	03-195	No	58
GSM363164	LCS_047	03-309	No	55.2		GSM363224	LCS_194	03-199	No	57.9
GSM363295	LCS_048	03-321	No	54.9		GSM363232	LCS_195	03-200	No	57.9
GSM363146	LCS_049	03-317	No	54.9		GSM363352	LCS_196	03-205	Yes	16.2
GSM363333	LCS_050	03-319	Yes	13.5		GSM363386	LCS_197	03-210	Yes	10
GSM363311	LCS_051	03-292	No	19		GSM363213	LCS_198	03-211	No	57.6
GSM363269	LCS_054	03-322	Yes	52.7		GSM363178	LCS_199	03-218	No	57.3
GSM363316	LCS_056	03-333	No	54.7		GSM363388	LCS_200	03-219	No	57.3
GSM363123	LCS_057	03-326	No	42.7		GSM363391	LCS_201	03-220	No	57.3
GSM363104	LCS_061	03-361	Yes	35.9		GSM363188	LCS_203	03-223	No	57.3
GSM363076	LCS_062	03-345	Yes	23		GSM363030	LCS_205	03-226	Yes	4.5
GSM363270	LCS_063	03-346	Yes	21.3		GSM363235	LCS_206	03-227	No	32.8
GSM363241	LCS_064	03-360	No	54.2		GSM363314	LCS_208	03-230	No	57.1
GSM363052	LCS_065	03-363	Yes	14.3		GSM363051	LCS_209	03-231	No	20.6
GSM363289	LCS_066	03-354	No	54.2		GSM363082	LCS_210	03-233	No	57
GSM363050	LCS_067	03-365	No	54.2		GSM363053	LCS_211	03-234	No	57
GSM362954	LCS_068	03-369	No	5.5		GSM363070	LCS_212	03-235	No	57
GSM363080	LCS_069	03-364	Yes	2.3		GSM363098	LCS_213	03-237	No	56.9
GSM363220	LCS_071	03-370	No	54.2		GSM363207	LCS_215	03-243	Yes	53.3
GSM363358	LCS_072	03-375	No	53.9		GSM363393	LCS_216	03-244	Yes	4
GSM363054	LCS_073	03-384	No	53.8		GSM363222	LCS_219	03-255	No	48.4
GSM363124	LCS_074	03-398	No	53.5		GSM363272	LCS_222	03-262	No	56.3
GSM363166	LCS_075	03-381	No	53.8		GSM363101	LCS_223	03-263	No	56.3
GSM362956	LCS_076	03-464	Yes	13.3		GSM363129	LCS_224	03-265	Yes	3.5
GSM363130	LCS_078	02-269	No	61.8		GSM363035	LCS_227	03-270	No	56.1
GSM362958	LCS_079	02-271	Yes	28.2		GSM363268	LCS_228	03-272	No	56
GSM362964	LCS_083	02-284	No	67.4		GSM363055	LCS_230	03-274	No	7.3
GSM363215	LCS_084	02-285	No	18.6		GSM363355	LCS_231	03-277	Yes	9.1
GSM362970	LCS_085	02-286	No	67.3		GSM363081	LCS_234	03-280	Yes	5.2
GSM363013	LCS_086	02-287	Yes	7.7		GSM363243	LCS_236	03-282	No	55.8
GSM363174	LCS_089	02-291	No	67.1		GSM363048	LCS_237	03-284	Yes	20.3
GSM363151	LCS_090	02-295	No	67.1		GSM363400	LCS_238	03-285	No	55.6
GSM362976	LCS_091	02-298	No	67		GSM363328	LCS_240	03-291	Yes	12
GSM362959	LCS_092	02-301	Yes	9.5		GSM363122	LCS_241	03-295	No	55.4
GSM363142	LCS_093	02-302	Yes	46.1		GSM363312	LCS_243	03-303	No	55.3
GSM363115	LCS_094	02-304	No	66.6		GSM363102	LCS_245	03-314	Yes	37.9
GSM362965	LCS_095	02-307	No	66.6		GSM363309	LCS_247	03-316	Yes	53
GSM362971	LCS_096	02-309	Yes	48.1		GSM363290	LCS_248	03-334	No	54.7
GSM363371	LCS_097	02-313	No	66.3		GSM363107	LCS_249	03-336	Yes	7
GSM362977	LCS_099	02-315	No	66.3		GSM363143	LCS_253	03-350	Yes	32.6
GSM363267	LCS_100	02-318	Yes	47.9		GSM362952	LCS_254	03-356	No	54.3
GSM362960	LCS_101	02-321	No	66.1		GSM363168	LCS_259	03-383	No	53.8
GSM362966	LCS_102	02-323	No	66.1		GSM363298	LCS_260	03-387	No	53.6
GSM362972	LCS_103	02-325	No	66		GSM363230	LCS_261	03-394	No	4.8
GSM363038	LCS_104	02-335	Yes	15.1		GSM363056	LCS_262	03-397	Yes	19.2
GSM362978	LCS_105	02-337	Yes	28.8		GSM363360	LCS_263	03-404	No	53.3
GSM363337	LCS_106	02-339	No	65.5		GSM363170	LCS_264	03-405	No	53.3
GSM363339	LCS_107	02-344	No	65.4		GSM363083	LCS_265	03-407	No	53.3
GSM363194	LCS_108	02-345	No	4.5		GSM363329	LCS_266	03-416	No	53.2
GSM363341	LCS_109	02-346	No	65.4		GSM363266	LCS_267	03-418	Yes	2.5
GSM363315	LCS_110	02-347	No	65.4		GSM363271	LCS_268	03-419	No	28.7
GSM363265	LCS_117	02-361	No	65.1		GSM363362	LCS_269	03-424	Yes	5.8
GSM363079	LCS_118	02-363	Yes	7.8		GSM363247	LCS_270	03-425	No	52.9
GSM363184	LCS_119	02-366	No	16.3		GSM363039	LCS_272	03-434	No	52.8
GSM363011	LCS_120	02-370	Yes	17.6		GSM363364	LCS_273	03-435	Yes	27.1
GSM363291	LCS_121	02-375	Yes	50.1		GSM363031	LCS_274	03-438	No	52.8
GSM362982	LCS_122	02-380	No	64.6		GSM363077	LCS_275	03-439	No	52.7
GSM362986	LCS_123	02-384	No	64.5		GSM363264	LCS_277	03-443	Yes	17.8
GSM362992	LCS_125	02-396	No	64.3		GSM363182	LCS_278	03-444	No	52.7
GSM362993	LCS_127	02-423	No	3.8		GSM363144	LCS_279	03-450	No	51.1
GSM363211	LCS_129	02-428	Yes	8.9		GSM363148	LCS_281	03-453	No	52.4
GSM362984	LCS_130	02-429	No	51.4		GSM363150	LCS_282	03-456	Yes	3.3
GSM363121	LCS_131	02-430	No	51.2		GSM363036	LCS_283	03-460	Yes	32.7
GSM363029	LCS_132	02-431	No	51.3		GSM363192	LCS_284	03-467	No	52.2
GSM363127	LCS_134	02-437	Yes	22.2		GSM363012	LCS_286	03-422	Yes	4.5
GSM362988	LCS_135	02-445	No	51.1		GSM363366	LCS_289	03-457	No	52.3
GSM362994	LCS_136	02-447	No	54.8		GSM363368	LCS_290	03-469	Yes	15.4
GSM363344	LCS_137	02-448	No	38.7		GSM363420	LCS_333	LCS-333	Yes	7.3
GSM363346	LCS_138	02-452	Yes	14.3		GSM363422	LCS_339	LCS-339	No	51.6
GSM363348	LCS_139	02-454	No	14.3		GSM363424	LCS_341	LCS-341	No	63.8
GSM363016	LCS_140	02-455	No	2		GSM363426	LCS_343	LCS-343	Yes	1.8
GSM363350	LCS_142	02-457	No	62.9		GSM363428	LCS_344	LCS-344	Yes	3.8
GSM363176	LCS_143	02-458	No	50.7		GSM363430	LCS_346	LCS-346	Yes	3.7
GSM363057	LCS_144	02-459	Yes	60.5		GSM363432	LCS_347	LCS-347	Yes	34.4
GSM363239	LCS_145	02-460	Yes	42.2		GSM363436	LCS_400	LCS-400	Yes	3.8
GSM363317	LCS_146	02-462	No	62.8		GSM363438	LCS_401	LCS-401	No	56.6
GSM363326	LCS_147	02-466	Yes	37.2		GSM363440	LCS_403	LCS-403	No	55.5
GSM363294	LCS_148	03-012	No	62.6		GSM363442	LCS_406	LCS-406	Yes	4.6
GSM363084	LCS_149	03-015	No	62.6		GSM363444	LCS_415	LCS-415	Yes	7.3
GSM363033	LCS_150	03-017	Yes	36.4		GSM363446	LCS_424	LCS-424	No	52.1
GSM363152	LCS_151	03-023	Yes	8.3		GSM363448	LCS_426	LCS-426	No	51.7
GSM363049	LCS_152	03-024	No	62.4

## Sheet: TCGA LIHC
bcr_patient_barcode	Dead	Months
TCGA_BC_A10Q	Yes	37.3151
TCGA_BC_A10R	Yes	10.126
TCGA_BC_A10T	Yes	27.5178
TCGA_BC_A10U	Yes	27.5178
TCGA_BC_A10W	Yes	2.99178
TCGA_BC_A10X	Yes	25.3151
TCGA_BC_A10Y	Yes	23.3425
TCGA_BC_A10Z	Yes	1.11781
TCGA_BC_A216	No	37.611
TCGA_DD_A113	No	55.1671
TCGA_DD_A114	Yes	37.7425
TCGA_DD_A118	No	22.7836
TCGA_DD_A119	Yes	7.33151
TCGA_DD_A11B	Yes	0.460274
TCGA_DD_A11C	No	21.4356
TCGA_DD_A11D	Yes	51.2548
TCGA_DD_A1EC	No	19.7589
TCGA_DD_A1EE	No	6.67397
TCGA_DD_A1EH	No	34.0603
TCGA_DD_A1EI	No	6.01644
TCGA_DD_A1EJ	No	29.1616
TCGA_DD_A1EL	Yes	13.6438
TCGA_EP_A12J	No	4.2411
TCGA_EP_A26S	No	3.61644
TCGA_ES_A2HT	Yes	14.4
TCGA_FV_A3I1	No	0
TCGA_G3_A3CH	No	6.31233
