# Supplementary material for: Application of microRNA and mRNA expression profiling on prognostic biomarker discovery for hepatocellular carcinoma
Source: BMC Genomics. 2014 Jan 24;15(Suppl 1):S13. doi: 10.1186/1471-2164-15-S1-S13 (PMC4046763; doi:10.1186/1471-2164-15-S1-S13)
Supplement: Supplementary file 2 — Additional file 2: Tables, DEGs and gene sets enriched with DEGs. The 551 identified differentially expressed genes (DEGs) of three comparisons: Cancer/Normal (C/N), Cancer/Pericancerous (C/P) and Pericancerous/Normal (P/N). The value "NA" means that this gene (row head) is not a DEG in this comparison (column head). And the 868 non repetitive gene sets that enriched with the nine groups of DEGs (nine circles in Figure 1) by both two enrich method (hypergeometric test and GSEA). The value "NA" means that this gene set (row head) is not enriched with this group of DEGs (column head). (XLS 396 KB) [file 12864_2014_5686_MOESM2_ESM.xls]

## Sheet: DEGs
Gene_Symbol	Gene_ID	Log2_Fold Change_C/N	Adjusted_P value_C/N	Log2_Fold Change_C/P	Adjusted_P value_C/P	Log2_Fold Change_P/N	Adjusted_P value_P/N
A1BG	1	-2.20471	2.13805e-11	-2.02924	1.42895e-11	NA	NA
AASS	10157	-2.17423	2.5208e-10	NA	NA	NA	NA
ABAT	18	-2.5599	4.64624e-15	-2.07124	4.05163e-10	NA	NA
ABCA8	10351	-2.5269	1.28747e-14	-2.47687	2.78367e-11	NA	NA
ACADL	33	-2.93392	6.21464e-09	-2.57543	1.94743e-06	NA	NA
ACADSB	36	-2.72916	4.72543e-20	-2.02107	9.01169e-13	NA	NA
ACAT1	38	-2.0388	4.67172e-12	NA	NA	NA	NA
ACSL1	2180	-2.35638	8.96499e-16	NA	NA	NA	NA
ACSM3	6296	-3.08796	1.15136e-16	-2.01927	2.6669e-07	NA	NA
ACSM5	54988	-3.33086	1.48534e-14	-2.66268	8.60618e-10	NA	NA
ADAM12	8038	3.10421	4.00167e-06	2.93207	4.6193e-06	NA	NA
ADAMDEC1	27299	2.38624	3.27411e-06	NA	NA	NA	NA
ADH4	127	-4.06806	9.04629e-22	-3.22002	1.61039e-15	NA	NA
ADH6	130	-2.99733	1.67137e-19	-2.2409	1.24327e-10	NA	NA
ADRA1A	148	-2.04147	2.16246e-11	NA	NA	NA	NA
AFAP1	60312	2.29406	1.15852e-05	NA	NA	NA	NA
AFAP1-AS1	84740	2.53917	5.78195e-05	2.49425	0.000638002	NA	NA
AFM	173	-3.39805	2.54092e-14	-3.04199	2.91526e-13	NA	NA
AGL	178	-2.22292	2.87485e-20	NA	NA	NA	NA
AGXT2	64902	-2.49544	7.98366e-14	-2.13006	8.40374e-09	NA	NA
AGXT2L1	64850	-3.49018	3.67301e-12	-2.55524	1.02858e-07	NA	NA
AHSG	197	-2.32452	1.05706e-08	NA	NA	NA	NA
AKAP4	8852	-2.20733	2.54108e-06	NA	NA	NA	NA
AKR1B10	57016	3.1788	3.01759e-16	4.10529	1.4825e-08	NA	NA
ALDH1B1	219	-2.22421	3.16314e-16	NA	NA	NA	NA
ALDH1L1	10840	-2.40564	1.61848e-12	NA	NA	NA	NA
ALDH2	217	-2.46415	8.39963e-18	-2.09597	2.29456e-11	NA	NA
ALDH6A1	4329	-2.76553	8.54085e-19	-2.23382	1.42895e-11	NA	NA
ALDH8A1	64577	-2.65986	1.85118e-15	-2.16595	1.63509e-09	NA	NA
ALDOB	229	-2.14748	1.05706e-08	-2.03918	1.08993e-07	NA	NA
ANG	283	-2.79122	2.5458e-15	-2.22408	1.30242e-11	NA	NA
ANGPT1	284	2.58232	1.57114e-05	NA	NA	NA	NA
ANGPTL1	9068	-2.23546	8.37382e-11	-2.12371	2.80794e-10	NA	NA
ANGPTL3	27329	-2.29876	3.54007e-10	-2.17963	3.57583e-09	NA	NA
ANLN	54443	4.68142	1.79247e-10	3.4895	7.5317e-11	NA	NA
ANXA10	11199	-3.54106	1.13276e-10	-3.23271	2.15743e-08	NA	NA
ANXA2P1	303	2.86817	6.9529e-23	NA	NA	NA	NA
ANXA2P3	305	2.69803	3.33632e-18	NA	NA	NA	NA
ANXA3	306	2.25178	6.83291e-16	NA	NA	NA	NA
AOX1	316	-3.05651	9.87179e-15	-2.46789	6.0506e-10	NA	NA
AP1M2	10053	2.1867	6.78079e-06	NA	NA	NA	NA
APOA5	116519	-3.10468	3.52543e-15	-2.58047	3.36401e-09	NA	NA
APOD	347	2.7949	1.03537e-05	NA	NA	NA	NA
APOF	319	-3.5417	2.10692e-18	-3.14947	1.72889e-14	NA	NA
APOLD1	81575	2.17606	2.03548e-07	NA	NA	2.13183	4.09226e-05
AQP9	366	-3.4422	7.65503e-16	-2.61203	5.12402e-11	NA	NA
AR	367	-2.55031	5.07206e-15	NA	NA	NA	NA
AREG	374	2.68471	1.31816e-05	NA	NA	2.621	4.49812e-05
ARFGEF2	10564	2.15996	7.32588e-05	2.10671	0.000691656	NA	NA
ARG1	383	-2.37393	1.1697e-07	-2.15752	2.35676e-07	NA	NA
ARHGAP10	79658	-2.05452	3.9116e-16	NA	NA	NA	NA
ARL14	80117	2.66582	0.000147631	NA	NA	2.12426	0.000261679
ARRDC2	27106	2.46994	2.40827e-09	NA	NA	NA	NA
ASPA	443	-3.75917	3.05088e-10	-2.35949	0.000505904	NA	NA
ASPM	259266	4.22559	2.39447e-10	4.87786	2.58006e-12	NA	NA
ASS1	445	-2.55084	3.93654e-19	-2.36448	2.70677e-13	NA	NA
ATAD2	29028	2.36296	2.42473e-05	2.06254	0.000147719	NA	NA
ATP2B4	493	NA	NA	NA	NA	2.51048	2.22485e-05
ATP8B1	5205	2.16488	1.31156e-05	NA	NA	NA	NA
AURKA	6790	2.07564	2.21691e-13	NA	NA	NA	NA
AZGP1	563	-2.57263	2.26443e-15	NA	NA	NA	NA
B3GALNT1	8706	2.41394	2.64518e-05	NA	NA	NA	NA
B3GNT5	84002	3.58707	2.74179e-10	2.46266	2.49148e-05	NA	NA
BAAT	570	-2.09422	3.29532e-10	NA	NA	NA	NA
BATF3	55509	2.16976	0.000100023	NA	NA	NA	NA
BBOX1	8424	-2.98647	8.44455e-12	-2.10352	1.0528e-06	NA	NA
BCAT1	586	3.01643	1.13107e-07	NA	NA	NA	NA
BCHE	590	-2.53124	3.41442e-12	NA	NA	NA	NA
BDNF	627	2.04964	5.2187e-05	NA	NA	NA	NA
BEST1	7439	2.28521	2.20425e-05	NA	NA	2.09344	0.000189058
BFSP1	631	2.51147	5.74663e-06	NA	NA	NA	NA
BHMT	635	-3.14206	9.82137e-13	-2.60208	3.78059e-10	NA	NA
BUB1	699	3.68847	7.76754e-09	4.25283	2.28032e-10	NA	NA
BUB1B	701	4.30732	2.88112e-10	4.26541	1.06055e-09	NA	NA
C12orf4	57102	2.00093	1.31654e-05	NA	NA	NA	NA
C12orf49	79794	2.04189	0.000430431	NA	NA	NA	NA
C15orf48	84419	2.40781	9.65187e-08	NA	NA	NA	NA
C1orf106	55765	3.42583	5.47346e-13	2.31654	1.76208e-08	NA	NA
C5orf30	90355	2.07205	4.07948e-07	NA	NA	NA	NA
C6	729	-2.93317	4.77426e-14	-2.65017	2.58006e-12	NA	NA
C8A	731	-2.92823	5.07921e-14	-2.66756	1.98071e-11	NA	NA
C8B	732	-2.17858	4.37252e-12	NA	NA	NA	NA
C9	735	-2.99695	5.80011e-16	-2.69554	1.22434e-11	NA	NA
CACNB3	784	2.0935	0.000224783	NA	NA	NA	NA
CAP2	10486	2.02048	6.30463e-15	NA	NA	NA	NA
CAT	847	-2.62921	4.66554e-17	NA	NA	NA	NA
CBS	875	-2.23614	6.26371e-08	NA	NA	NA	NA
CCL15	6359	NA	NA	-2.14654	1.27228e-14	NA	NA
CCL8	6355	2.33163	1.67826e-05	NA	NA	2.22641	0.000265338
CCNA2	890	4.58627	1.4326e-11	4.32701	9.20287e-12	NA	NA
CCNB1	891	2.89716	3.98802e-13	2.49078	9.04214e-14	NA	NA
CCNB2	9133	4.08616	3.3559e-08	3.31075	1.67368e-07	NA	NA
CCNE2	9134	2.32033	3.0002e-10	2.84521	5.3098e-07	NA	NA
CCR1	1230	NA	NA	NA	NA	2.72878	8.76111e-05
CCRL2	9034	2.25652	5.37431e-05	NA	NA	NA	NA
CD209	30835	-4.54124	7.70118e-14	-4.66636	2.58006e-12	NA	NA
CD24	100133941	2.40849	3.67901e-15	2.17286	7.57933e-09	NA	NA
CD3E	916	NA	NA	NA	NA	2.25216	0.000700649
CD5L	922	NA	NA	-3.88184	1.95543e-15	NA	NA
CD69	969	NA	NA	NA	NA	2.55541	4.77268e-07
CDC14B	8555	2.02947	1.36926e-05	NA	NA	NA	NA
CDC25C	995	3.08788	2.65508e-07	2.38544	0.000129975	NA	NA
CDCA7	83879	3.52729	5.70396e-06	3.87253	1.04251e-07	NA	NA
CDH13	1012	3.09472	2.569e-06	NA	NA	NA	NA
CDH16	1014	2.17361	0.000117025	NA	NA	NA	NA
CDH19	28513	NA	NA	-2.34932	1.33313e-07	NA	NA
CDK1	983	4.85529	6.25012e-11	5.48304	4.32079e-11	NA	NA
CDKN1A	1026	NA	NA	NA	NA	2.00366	1.69305e-15
CDKN3	1033	4.12268	2.64935e-14	3.89599	4.71633e-13	NA	NA
CDO1	1036	-2.70752	1.76746e-10	-2.00411	1.3462e-06	NA	NA
CENPA	1058	NA	NA	2.56217	6.74178e-11	NA	NA
CENPF	1063	3.92093	4.83429e-14	3.90194	4.78283e-13	NA	NA
CEP41	95681	2.66649	2.78078e-06	NA	NA	NA	NA
CES3	23491	-2.01652	3.03187e-09	NA	NA	NA	NA
CH25H	9023	NA	NA	-2.47892	2.06714e-05	2.77024	7.21219e-06
CHEK1	1111	2.15905	1.00422e-06	NA	NA	NA	NA
CHEK2	11200	2.10164	4.70284e-08	NA	NA	NA	NA
CHN1	1123	2.59425	1.20085e-06	NA	NA	NA	NA
CHRFAM7A	89832	2.28359	0.000229887	NA	NA	NA	NA
CIDEB	27141	-2.71697	2.16446e-17	-2.20051	5.26097e-11	NA	NA
CIT	11113	3.02393	1.14805e-06	NA	NA	2.3099	0.000252137
CKAP2	26586	3.06503	5.01976e-07	3.37593	1.38515e-07	NA	NA
CKS2	1164	2.39477	5.60761e-12	NA	NA	NA	NA
CLC	1178	2.23247	0.000187327	NA	NA	NA	NA
CLGN	1047	2.01002	1.20085e-06	4.09154	6.31212e-08	NA	NA
CMTM6	54918	2.8509	2.35019e-06	NA	NA	NA	NA
CNGA1	1259	-2.19883	2.38586e-14	NA	NA	NA	NA
COCH	1690	2.93048	8.27797e-10	3.30204	1.73646e-06	NA	NA
COL15A1	1306	3.31561	2.4738e-08	2.33047	8.34508e-06	NA	NA
COL1A2	1278	3.39819	1.41581e-11	3.15882	2.14496e-07	NA	NA
COL4A1	1282	2.5306	3.47734e-21	NA	NA	NA	NA
COLEC10	10584	-4.37534	2.22616e-12	-3.2493	2.02902e-07	NA	NA
COLEC12	81035	3.45836	6.14779e-08	2.01402	0.000370952	NA	NA
CPS1	1373	-3.34967	3.40827e-12	-2.68324	1.29471e-08	NA	NA
CR1	1378	NA	NA	NA	NA	2.37313	6.32568e-05
CRHBP	1393	-4.39099	4.37956e-18	-3.65688	4.91906e-11	NA	NA
CTH	1491	-2.2203	2.79441e-12	-2.43711	1.40569e-11	NA	NA
CTLA4	1493	2.74468	3.3021e-06	NA	NA	NA	NA
CTSL2	1515	2.53087	2.09575e-05	2.75642	3.53763e-05	NA	NA
CXCL14	9547	-3.78736	5.32567e-15	-2.54722	9.55562e-09	NA	NA
CYP1A1	1543	-2.79729	1.37465e-08	NA	NA	NA	NA
CYP26A1	1592	-3.3548	5.93578e-11	-2.92829	1.50017e-06	NA	NA
CYP27B1	1594	2.20739	0.000404654	NA	NA	NA	NA
CYP2C18	1562	-2.21243	2.30502e-15	NA	NA	NA	NA
CYP2C8	1558	-3.18002	1.3957e-18	-2.64363	7.21348e-14	NA	NA
CYP2C9	1559	-3.22346	6.0698e-17	-2.57235	1.78759e-12	NA	NA
CYP39A1	51302	-2.50287	1.49704e-18	-2.32628	1.03455e-15	NA	NA
CYP3A4	1576	-2.38316	9.80519e-19	NA	NA	NA	NA
CYP3A7	1551	-2.90482	4.84479e-12	-2.25683	1.34357e-08	NA	NA
CYP4A11	1579	-2.8951	4.30257e-19	-2.37853	3.5741e-14	NA	NA
CYP4F2	8529	-2.58412	1.09111e-15	NA	NA	NA	NA
CYP8B1	1582	-2.61244	3.96895e-16	NA	NA	NA	NA
DAO	1610	-2.86517	4.97188e-12	NA	NA	NA	NA
DBH	1621	NA	NA	-2.22046	5.73389e-14	NA	NA
DESI2	51029	2.00309	0.000400822	NA	NA	NA	NA
DGAT2	84649	-2.07461	2.86691e-12	NA	NA	NA	NA
DIAPH3	81624	2.11716	0.000113909	NA	NA	NA	NA
DIO1	1733	-2.63109	2.9202e-10	NA	NA	NA	NA
DIRAS3	9077	-2.91527	2.54815e-09	-2.38715	2.16088e-05	NA	NA
DKK1	22943	3.46727	3.37226e-07	2.53985	3.48056e-05	2.31745	0.000119969
DLG2	1740	2.17768	1.51633e-05	NA	NA	NA	NA
DMGDH	29958	-2.71364	4.82618e-14	-2.11335	1.36697e-09	NA	NA
DPYS	1807	-2.25996	2.01943e-10	NA	NA	NA	NA
DSCC1	79075	2.67008	8.87452e-08	3.22159	1.09443e-07	NA	NA
DTNA	1837	2.90694	8.35913e-08	NA	NA	2.34933	5.93132e-05
E2F3	1871	2.05829	2.10692e-18	NA	NA	NA	NA
E2F8	79733	3.93306	4.73284e-09	4.85736	4.8274e-11	NA	NA
ECHDC2	55268	-2.36575	4.65723e-16	NA	NA	NA	NA
ECI1	1632	-2.03644	1.3524e-11	NA	NA	NA	NA
ECM2	1842	-2.13904	1.37528e-11	NA	NA	NA	NA
EFHC1	114327	NA	NA	NA	NA	2.78139	7.61585e-06
EFHD1	80303	-2.19235	2.27763e-09	NA	NA	NA	NA
EGR1	1958	2.19041	1.14984e-05	-2.57248	4.3105e-09	3.67029	2.91513e-10
EGR2	1959	NA	NA	NA	NA	3.0963	2.13727e-05
EHD3	30845	-2.29493	1.1697e-07	NA	NA	NA	NA
ELOVL4	6785	NA	NA	2.22337	0.00012429	NA	NA
ENO3	2027	-2.80506	1.80994e-22	NA	NA	NA	NA
EPCAM	4072	2.4904	3.29566e-06	NA	NA	NA	NA
EPHX2	2053	-2.25339	1.52994e-15	NA	NA	NA	NA
ESM1	11082	2.09876	4.51032e-09	NA	NA	NA	NA
ESR1	2099	-3.56672	4.26917e-19	-3.06891	1.56725e-15	NA	NA
ETFDH	2110	-2.12057	2.26443e-15	NA	NA	NA	NA
EVA1A	84141	-2.09581	1.37432e-10	NA	NA	NA	NA
F11	2160	-2.39876	1.43491e-15	-2.31465	1.91446e-15	NA	NA
F13A1	2162	2.28901	1.23344e-06	NA	NA	NA	NA
F2	2147	-2.09575	3.17501e-09	NA	NA	NA	NA
F9	2158	-3.42129	6.6669e-16	-2.99794	1.8513e-14	NA	NA
FABP5	2171	2.82502	2.08287e-12	NA	NA	NA	NA
FAM107A	11170	NA	NA	NA	NA	2.48167	2.97485e-05
FAM134B	54463	-2.54793	9.73114e-08	-2.78725	1.9905e-07	NA	NA
FAM57A	79850	2.09972	0.000211814	NA	NA	NA	NA
FAM64A	54478	NA	NA	2.62638	7.9745e-06	NA	NA
FAM83D	81610	NA	NA	2.164	2.34632e-05	NA	NA
FANCD2	2177	2.03046	3.21665e-05	NA	NA	NA	NA
FANCI	55215	3.20203	1.96975e-08	3.5615	1.19522e-08	NA	NA
FAT1	2195	2.42601	3.29693e-20	NA	NA	NA	NA
FBP1	2203	-2.14201	2.04187e-11	-2.22967	3.67745e-12	NA	NA
FCN3	8547	-3.07539	2.05333e-18	-3.2492	1.03455e-15	NA	NA
FETUB	26998	-2.94399	1.54913e-13	-2.40743	6.77952e-11	NA	NA
FGF13	2258	2.5723	6.27405e-05	2.0365	0.000459777	NA	NA
FJX1	24147	2.67682	1.26835e-06	NA	NA	2.4263	1.55953e-05
FMO3	2328	-2.31749	4.91198e-10	-2.01857	3.36401e-09	NA	NA
FOLH1B	219595	-2.18305	1.28456e-18	NA	NA	NA	NA
FOS	2353	NA	NA	-2.53766	9.20287e-12	3.68724	9.47716e-16
FTCD	10841	-2.87719	1.60256e-17	-2.28823	2.91526e-13	NA	NA
FXYD3	5349	NA	NA	2.72512	5.84687e-05	NA	NA
GABRB2	2561	2.35394	3.31003e-05	NA	NA	NA	NA
GABRE	2564	4.64553	4.74653e-10	2.21086	2.11826e-07	3.42952	7.07525e-06
GAGE1	2543	2.58286	1.5891e-05	NA	NA	NA	NA
GALNT7	51809	2.53142	2.1572e-06	NA	NA	NA	NA
GATM	2628	-2.04133	1.17496e-10	NA	NA	NA	NA
GCDH	2639	-2.30289	1.46092e-19	NA	NA	NA	NA
GCGR	2642	-2.42555	2.34073e-14	-2.23791	4.32079e-11	NA	NA
GCK	2645	-4.01911	6.7422e-10	NA	NA	-3.02649	8.12585e-09
GCKR	2646	-2.22811	1.32043e-07	-2.07234	5.74493e-05	NA	NA
GCNT3	9245	2.78112	4.38073e-08	2.73922	4.9628e-05	NA	NA
GHR	2690	-2.85171	6.0698e-17	-2.22375	1.98071e-11	NA	NA
GINS2	51659	2.59404	4.96226e-05	2.41397	5.39551e-05	NA	NA
GINS3	64785	2.1935	3.00426e-06	2.00631	2.06714e-05	NA	NA
GLUD1	2746	-2.06768	3.00096e-15	NA	NA	NA	NA
GLYAT	10249	-3.60363	4.23617e-17	-2.74185	3.59389e-11	NA	NA
GLYATL1	92292	-3.2934	2.25351e-15	-2.60993	7.90467e-10	NA	NA
GMEB2	26205	2.38149	4.66788e-05	NA	NA	NA	NA
GNG3	2785	NA	NA	NA	NA	2.0984	0.00085205
GNMT	27232	-3.52335	2.84811e-15	-2.67125	1.09961e-07	NA	NA
GP5	2814	NA	NA	NA	NA	2.28139	0.000870032
GPC3	2719	3.25317	4.92191e-22	4.61446	4.5481e-13	NA	NA
GPM6A	2823	-2.94956	1.61993e-08	-2.77422	2.89082e-07	NA	NA
GPR39	2863	2.03235	3.37334e-05	NA	NA	NA	NA
GRHPR	9380	-2.35364	1.52003e-17	NA	NA	NA	NA
GSN	2934	NA	NA	NA	NA	2.10942	3.01784e-11
GSTZ1	2954	-3.176	6.71281e-21	NA	NA	NA	NA
GTSE1	51512	3.11668	2.63204e-06	3.86438	1.51208e-08	NA	NA
GYS2	2998	-3.6831	2.2379e-14	-3.08079	1.49025e-11	NA	NA
HADH	3033	-2.05529	2.00772e-16	NA	NA	NA	NA
HAMP	57817	-2.64186	1.28456e-18	-2.65761	1.56725e-15	NA	NA
HAO2	51179	-2.73461	4.57924e-18	-2.23856	1.49025e-11	NA	NA
HBD	3045	NA	NA	NA	NA	2.46847	0.000358059
HBEGF	1839	NA	NA	NA	NA	2.15569	1.17981e-05
HGFAC	3083	-2.73666	2.05333e-18	-2.49457	9.77951e-13	NA	NA
HIGD1B	51751	2.4863	4.89971e-05	2.04419	5.79659e-05	NA	NA
HILPDA	29923	NA	NA	2.32656	5.82373e-06	NA	NA
HK3	3101	NA	NA	NA	NA	2.3847	9.718e-06
HKDC1	80201	5.45911	8.44411e-14	2.18059	0.000263753	3.93836	3.57111e-07
HLF	3131	-2.49568	1.07796e-13	NA	NA	NA	NA
HLTF	6596	NA	NA	2.14058	0.000103959	NA	NA
HMGCS2	3158	-2.42684	5.60761e-12	NA	NA	NA	NA
HOPX	84525	2.39699	9.29178e-05	NA	NA	NA	NA
HOXB1	3211	-2.38149	2.34283e-15	NA	NA	NA	NA
HOXD10	3236	-2.68419	1.44006e-08	NA	NA	NA	NA
HOXD4	3233	2.30477	3.03739e-05	2.588	1.04014e-05	NA	NA
HPCAL4	51440	NA	NA	NA	NA	2.04339	0.000258705
HPD	3242	-2.96712	2.54995e-14	-2.38395	8.22861e-10	NA	NA
HPX	3263	-2.58411	5.73826e-11	-2.19809	1.4825e-08	NA	NA
HRG	3273	-2.24188	1.45701e-09	-2.14333	1.65785e-08	NA	NA
HS3ST1	9957	2.14817	0.000942877	NA	NA	NA	NA
HSD11B1	3290	-3.51716	1.01943e-11	-2.78504	2.24835e-09	NA	NA
IER3	8870	2.22596	3.60993e-13	NA	NA	NA	NA
IFT172	26160	2.43635	6.17108e-06	NA	NA	NA	NA
IGF1	3479	-3.46047	4.03578e-16	-2.33782	2.65025e-10	NA	NA
IGF2BP1	10642	2.38219	3.15361e-05	2.36819	7.87268e-05	NA	NA
IGFALS	3483	-2.37531	1.1479e-21	NA	NA	NA	NA
IGFBP1	3484	NA	NA	-2.11081	3.56235e-09	2.30364	3.66913e-18
IGSF3	3321	2.09095	1.75852e-09	NA	NA	NA	NA
IL13RA2	3598	-2.58659	2.51121e-06	NA	NA	NA	NA
IL3RA	3563	NA	NA	NA	NA	2.13048	0.000541515
IL6	3569	NA	NA	NA	NA	2.59143	0.00022383
IMPDH1	3614	-2.05978	2.45824e-10	NA	NA	NA	NA
INHBC	3626	-2.09794	1.44094e-10	NA	NA	NA	NA
IQCA1	79781	NA	NA	NA	NA	2.15217	0.000546226
ITGA2	3673	2.99511	1.86492e-08	NA	NA	NA	NA
ITGAE	3682	2.91842	2.53089e-05	2.163	0.000456134	NA	NA
ITGB3BP	23421	2.91937	1.40967e-09	2.42334	2.59889e-06	NA	NA
ITIH1	3697	-2.35879	2.5381e-11	NA	NA	NA	NA
KBTBD11	9920	-2.83773	1.84679e-17	-2.24647	3.06442e-11	NA	NA
KCNJ16	3773	NA	NA	NA	NA	2.26717	4.66862e-05
KCNJ5	3762	2.10952	1.55699e-05	NA	NA	NA	NA
KCNJ6	3763	NA	NA	NA	NA	2.46246	2.28644e-05
KCNK17	89822	-2.32001	9.46273e-17	-2.38155	3.06442e-11	NA	NA
KCNN2	3781	-4.64708	8.01094e-20	-2.4521	4.88886e-08	-2.15883	2.19518e-06
KCTD9	54793	NA	NA	NA	NA	2.18448	6.89693e-11
KDELR3	11015	2.88869	8.59344e-15	2.00864	1.09961e-07	NA	NA
KDM8	79831	-3.64523	4.52587e-10	-2.78787	3.09789e-05	NA	NA
KIAA1024	23251	2.23568	3.13213e-05	NA	NA	NA	NA
KIF15	56992	2.42848	5.30352e-05	2.41268	2.20455e-06	NA	NA
KIF23	9493	3.50677	9.32954e-10	2.71977	1.02566e-09	NA	NA
KIF3A	11127	2.20891	0.000209171	NA	NA	NA	NA
KIF4A	24137	3.53733	5.20787e-08	3.87892	1.02943e-09	NA	NA
KLF5	688	2.69795	3.47356e-07	2.48845	0.000351753	NA	NA
KLF8	11279	NA	NA	NA	NA	2.06181	0.000639131
KLK11	11012	-2.03736	1.12737e-05	NA	NA	NA	NA
KLKB1	3818	-2.38707	7.97391e-18	NA	NA	NA	NA
KMO	8564	-2.95653	5.01101e-17	-2.76116	4.15981e-11	NA	NA
KPNA2	3838	2.47713	6.69569e-18	NA	NA	NA	NA
KRT23	25984	2.46381	9.23048e-11	NA	NA	NA	NA
LAIR2	3904	NA	NA	NA	NA	2.16364	0.000135697
LAMP5	24141	2.14221	6.31822e-05	NA	NA	NA	NA
LARP1B	55132	-2.01842	1.50473e-06	NA	NA	NA	NA
LCAT	3931	-2.59639	2.18643e-20	-2.05718	1.40569e-11	NA	NA
LCN2	3934	2.12599	9.03737e-09	NA	NA	NA	NA
LECT2	3950	-3.14488	3.2316e-15	-2.40444	6.10535e-11	NA	NA
LEF1	51176	2.70107	7.37925e-06	NA	NA	2.45028	0.000611575
LEPR	3953	-2.03905	7.94083e-09	-2.34125	1.9905e-07	NA	NA
LGALS4	3960	2.71995	2.80073e-13	NA	NA	NA	NA
LIFR	3977	-2.1215	2.06748e-08	-2.0325	1.50813e-06	NA	NA
LILRA2	11027	NA	NA	NA	NA	2.67964	0.000109153
LIMK2	3985	2.34389	7.13603e-10	NA	NA	NA	NA
LINC00152	112597	2.10284	1.13542e-25	NA	NA	NA	NA
LIPC	3990	-2.96521	6.93197e-16	NA	NA	NA	NA
LMCD1	29995	2.17413	8.53643e-13	NA	NA	NA	NA
LOXL1	4016	2.36428	0.000139582	NA	NA	2.39054	0.000111636
LOXL4	84171	2.82497	1.00102e-06	NA	NA	NA	NA
LPA	4018	-2.7966	2.50641e-12	-2.31175	1.91948e-10	NA	NA
LPL	4023	3.24121	7.20245e-09	2.01455	0.000248353	NA	NA
LRAT	9227	-3.16086	9.53959e-09	-2.50329	5.83058e-05	NA	NA
LRP12	29967	2.74621	4.70621e-06	NA	NA	NA	NA
LRRC1	55227	3.64888	4.97995e-10	3.04255	5.15846e-09	2.39396	0.000146042
LRRC40	55631	NA	NA	NA	NA	2.23948	6.29321e-05
LXN	56925	2.38606	3.68352e-07	NA	NA	2.19605	3.2177e-06
LYVE1	10894	NA	NA	-2.40707	8.3894e-15	NA	NA
MAD2L1	4085	NA	NA	2.2277	0.00012883	NA	NA
MAEL	84944	2.0558	0.000231745	NA	NA	NA	NA
MAGEA1	4100	2.29132	7.82556e-05	NA	NA	NA	NA
MAGEA12	4111	2.36959	0.000369311	3.57077	5.83058e-05	NA	NA
MAPK13	5603	3.10107	9.37386e-07	NA	NA	2.24258	0.000261679
MAPK8IP2	23542	2.09746	9.82306e-06	2.18509	9.17596e-05	NA	NA
MARCO	8685	-2.32532	2.78034e-12	-2.81907	3.32471e-12	NA	NA
MASP2	10747	-3.09204	1.59743e-13	-2.89804	1.78006e-11	NA	NA
MAT1A	4143	-2.87514	3.84468e-16	-2.19397	8.18574e-09	NA	NA
MBL2	4153	-2.94259	1.79517e-13	-2.21973	7.56053e-09	NA	NA
MCM10	55388	2.12107	5.47705e-05	2.41018	4.28976e-07	NA	NA
MCM2	4171	2.16586	1.91634e-17	NA	NA	NA	NA
MCM6	4175	2.09638	2.91003e-13	2.0302	8.74288e-07	NA	NA
MDM4	4194	2.25513	0.000186813	NA	NA	NA	NA
MGAT4A	11320	2.81881	2.03007e-06	2.01968	0.000132734	NA	NA
MLF1	4291	2.22502	0.000287582	NA	NA	NA	NA
MME	4311	-3.2148	8.24361e-17	-2.02393	6.43264e-09	NA	NA
MMP1	4312	2.23718	1.99577e-05	NA	NA	NA	NA
MMP11	4320	NA	NA	2.43893	2.06935e-05	NA	NA
MMP12	4321	3.32421	9.42318e-07	NA	NA	NA	NA
MMP9	4318	2.77011	2.24373e-06	2.2818	2.09003e-06	NA	NA
MND1	84057	3.48343	1.11094e-08	3.13105	4.98428e-09	NA	NA
MOCS2	4338	-2.94996	1.05116e-10	NA	NA	NA	NA
MPDZ	8777	-2.10977	1.26291e-15	NA	NA	NA	NA
MS4A1	931	NA	NA	NA	NA	2.39927	3.35593e-05
MSH2	4436	3.77083	9.69055e-10	2.31399	5.20487e-08	NA	NA
MSRA	4482	-2.19576	2.74359e-17	NA	NA	NA	NA
MSX2	4488	2.42995	2.25311e-05	NA	NA	NA	NA
MTMR11	10903	3.1776	9.24405e-09	NA	NA	2.53593	0.000241209
MTMR2	8898	2.0887	0.000158158	NA	NA	NA	NA
MTTP	4547	-2.08612	2.25851e-10	NA	NA	NA	NA
MUC13	56667	2.82738	7.15008e-11	2.25352	4.73749e-06	NA	NA
NAT2	10	-3.61624	1.28456e-18	-3.32624	5.01819e-15	NA	NA
NCAPG	64151	3.76587	3.10886e-09	3.04942	5.35108e-08	NA	NA
NCAPH	23397	2.79962	1.19404e-07	2.18873	9.06318e-09	NA	NA
NCEH1	57552	2.23189	2.85361e-07	NA	NA	NA	NA
NEB	4703	3.12613	4.63761e-08	2.37985	1.23778e-05	NA	NA
NEK2	4751	2.96913	2.70411e-07	2.29148	4.93044e-07	NA	NA
NLRC4	58484	NA	NA	NA	NA	2.15885	0.000109397
NLRP3	114548	2.18473	0.000234038	NA	NA	NA	NA
NQO1	1728	3.14753	5.32714e-09	3.67837	2.0367e-06	NA	NA
NR1I2	8856	-2.59813	6.80872e-12	NA	NA	NA	NA
NR1I3	9970	-2.48103	1.13124e-10	-2.16087	7.14755e-07	NA	NA
NR4A2	4929	2.39211	8.50674e-05	NA	NA	2.19821	7.91344e-06
NR4A3	8013	NA	NA	NA	NA	2.41908	1.00916e-05
NRCAM	4897	NA	NA	2.59202	8.2368e-05	NA	NA
NRM	11270	2.00356	6.58341e-13	NA	NA	NA	NA
NTS	4922	2.17175	0.000196356	NA	NA	NA	NA
NUP155	9631	2.22759	3.29793e-06	NA	NA	NA	NA
OAT	4942	-2.89353	6.0698e-17	NA	NA	NA	NA
OCA2	4948	2.00483	0.000249998	NA	NA	NA	NA
OIP5	11339	NA	NA	2.76328	5.01334e-08	NA	NA
ORC1	4998	2.61776	1.88154e-06	NA	NA	NA	NA
ORM2	5005	-2.07174	2.4291e-09	NA	NA	NA	NA
OSBPL3	26031	3.25611	6.01845e-08	2.33937	8.89611e-06	NA	NA
OSMR	9180	2.16787	0.000155822	NA	NA	NA	NA
OTC	5009	-2.57933	7.62154e-09	-2.05674	2.23676e-07	NA	NA
P2RY12	64805	NA	NA	-2.01338	3.24685e-05	NA	NA
PAFAH1B3	5050	2.29618	1.08597e-06	NA	NA	NA	NA
PAH	5053	-2.5212	7.06868e-11	NA	NA	NA	NA
PARPBP	55010	2.20014	0.000236856	2.61808	1.08886e-05	NA	NA
PBLD	64081	-2.55416	3.47734e-21	NA	NA	NA	NA
PCDH20	64881	-2.29374	4.00913e-05	NA	NA	-2.66263	5.36254e-05
PCDHGA3	56112	NA	NA	NA	NA	2.11441	0.000633342
PCK1	5105	-2.3016	8.57313e-08	-3.26111	1.70931e-11	NA	NA
PCK2	5106	-2.33424	2.64649e-14	NA	NA	NA	NA
PDE1B	5153	-2.00646	1.07338e-11	NA	NA	NA	NA
PDZK1IP1	10158	2.03889	6.76786e-09	NA	NA	NA	NA
PHKG1	5260	2.00633	0.000350337	NA	NA	NA	NA
PHLPP2	23035	2.02042	0.000850104	NA	NA	NA	NA
PIPOX	51268	-2.21775	1.41581e-11	NA	NA	NA	NA
PKIA	5569	2.00162	0.000327694	NA	NA	NA	NA
PKM	5315	2.21169	1.19792e-14	NA	NA	NA	NA
PKMYT1	9088	2.0841	2.09575e-05	2.47548	5.79649e-06	NA	NA
PLA2G2A	5320	2.07813	9.58895e-07	NA	NA	2.37209	3.24864e-09
PLA2G7	7941	2.74031	2.69585e-06	NA	NA	2.03385	3.23822e-05
PLAU	5328	3.08675	2.11288e-08	NA	NA	NA	NA
PLCB1	23236	NA	NA	2.78235	1.6709e-07	NA	NA
PLCE1	51196	2.5243	6.47869e-07	NA	NA	NA	NA
PLG	5340	-2.16345	1.4457e-12	NA	NA	NA	NA
PLGLB2	5342	-2.37695	4.03977e-13	NA	NA	NA	NA
PMCH	5367	3.94091	6.26832e-09	3.30656	6.85405e-07	NA	NA
PNMA1	9240	2.09037	1.01118e-08	NA	NA	NA	NA
PODXL	5420	2.1757	1.63248e-09	NA	NA	NA	NA
POLA1	5422	2.06793	5.77125e-05	NA	NA	NA	NA
PON1	5444	-2.3764	1.43491e-15	NA	NA	NA	NA
POU2AF1	5450	NA	NA	NA	NA	2.68982	8.01975e-05
PPP1R1A	5502	-2.40613	4.65723e-16	NA	NA	NA	NA
PPP1R1B	84152	NA	NA	2.76924	4.67979e-05	NA	NA
PPP1R3B	79660	-2.3664	1.18478e-15	NA	NA	NA	NA
PPP1R3C	5507	-2.09754	5.91467e-11	NA	NA	NA	NA
PRC1	9055	4.52502	3.03552e-12	4.08534	8.61796e-12	NA	NA
PRIM1	5557	NA	NA	2.38897	3.98433e-05	NA	NA
PRIM2	5558	2.24812	1.27825e-06	NA	NA	NA	NA
PRM1	5619	-2.48781	2.27001e-06	NA	NA	NA	NA
PRODH2	58510	-2.19014	1.09445e-14	NA	NA	NA	NA
PROZ	8858	-2.44095	3.61244e-20	NA	NA	NA	NA
PRR15L	79170	2.53076	0.000393315	NA	NA	NA	NA
PRTFDC1	56952	2.50425	1.21107e-06	NA	NA	NA	NA
PTGS2	5743	NA	NA	NA	NA	2.47567	0.00022383
PTPRG	5793	2.65227	8.02046e-06	NA	NA	NA	NA
PTPRO	5800	NA	NA	NA	NA	2.48553	0.00046827
PXMP2	5827	-2.09652	3.90042e-12	NA	NA	NA	NA
PZP	5858	-2.41069	6.67778e-13	-2.42393	2.24835e-09	NA	NA
QDPR	5860	-2.00332	8.41525e-15	NA	NA	NA	NA
RAB34	83871	2.31071	1.46223e-07	NA	NA	NA	NA
RABIF	5877	2.72803	3.54701e-07	NA	NA	NA	NA
RACGAP1P	83956	2.72887	1.55155e-05	3.9989	1.31893e-09	NA	NA
RAD1	5810	NA	NA	2.15917	0.000462757	NA	NA
RAD54L	8438	2.29997	1.29343e-05	NA	NA	NA	NA
RAP1GAP	5909	2.19928	1.19207e-07	NA	NA	NA	NA
RARRES1	5918	2.37697	1.26072e-05	NA	NA	NA	NA
RASSF9	9182	NA	NA	NA	NA	2.07411	0.000382287
RBP5	83758	-2.40674	8.14563e-15	NA	NA	NA	NA
RDH16	8608	-3.14952	4.89915e-16	-2.36648	1.79593e-09	NA	NA
RDH5	5959	-2.2425	3.87757e-16	NA	NA	NA	NA
RFC4	5984	2.15632	7.95717e-11	2.0654	2.82413e-09	NA	NA
RGCC	28984	2.00806	2.04161e-17	NA	NA	NA	NA
RGN	9104	-2.58939	4.03513e-14	NA	NA	NA	NA
RGS1	5996	2.2167	9.33306e-13	NA	NA	2.66055	2.9394e-10
RNF24	11237	2.06991	1.78603e-06	NA	NA	NA	NA
ROBO1	6091	2.62645	2.63257e-07	2.29204	1.57891e-07	NA	NA
RRM2	6241	2.90849	1.01321e-14	3.16306	3.67745e-12	NA	NA
RSPO3	84870	-3.86207	6.64772e-11	-3.49609	3.55457e-07	NA	NA
RTP3	83597	-3.10074	1.18854e-13	-2.10281	4.62677e-09	NA	NA
S100A10	6281	2.18162	3.76416e-16	NA	NA	NA	NA
S100P	6286	3.66084	1.33502e-13	3.60188	3.04215e-08	NA	NA
SAA4	6291	-2.29947	5.15432e-09	-2.35519	3.13731e-09	NA	NA
SARDH	1757	-2.34847	4.44142e-16	NA	NA	NA	NA
SC5DL	6309	-2.12556	6.37388e-14	NA	NA	NA	NA
SCG2	7857	2.04939	0.000281108	NA	NA	NA	NA
SCN2B	6327	-2.15599	1.41581e-11	NA	NA	NA	NA
SDS	10993	-2.31301	2.68851e-06	-2.84202	4.70126e-07	NA	NA
SEC14L2	23541	-2.44434	2.26443e-15	NA	NA	NA	NA
SEMA3G	56920	2.02975	1.39738e-05	NA	NA	NA	NA
SERPINA7	6906	-2.01333	7.17524e-05	NA	NA	NA	NA
SERPINB8	5271	NA	NA	NA	NA	2.64071	5.97032e-05
SERPINC1	462	-2.28076	3.80942e-10	NA	NA	NA	NA
SERPINE1	5054	2.26366	3.19759e-14	NA	NA	2.74553	6.87903e-10
SHBG	6462	NA	NA	-2.01067	2.89991e-11	NA	NA
SHMT1	6470	-2.21736	2.39129e-14	NA	NA	NA	NA
SIX4	51804	-2.26295	3.68916e-08	-2.03394	3.43632e-07	NA	NA
SKAP1	8631	-2.69933	1.86587e-15	NA	NA	NA	NA
SLC10A1	6554	-3.35464	5.19598e-14	-2.76885	1.28359e-10	NA	NA
SLC12A2	6558	2.35402	5.73978e-06	NA	NA	NA	NA
SLC16A10	117247	-2.40966	5.51769e-08	NA	NA	NA	NA
SLC17A2	10246	-2.17326	2.17833e-12	NA	NA	NA	NA
SLC1A2	6506	-3.0999	1.75738e-11	-2.46167	2.68295e-07	NA	NA
SLC1A5	6510	2.21854	3.53097e-06	NA	NA	NA	NA
SLC22A1	6580	-2.95862	6.30463e-15	-2.53173	5.14812e-12	NA	NA
SLC22A15	55356	2.94815	6.08706e-06	2.03534	0.00028656	NA	NA
SLC22A7	10864	-2.25827	3.37167e-10	NA	NA	NA	NA
SLC2A2	6514	-2.55698	1.47751e-14	NA	NA	NA	NA
SLC2A3	6515	2.34109	7.60913e-06	NA	NA	NA	NA
SLC2A5	6518	3.98481	7.56678e-09	NA	NA	NA	NA
SLC37A1	54020	2.18573	1.61021e-07	NA	NA	NA	NA
SLC38A1	81539	2.41913	3.0238e-14	NA	NA	NA	NA
SLC39A10	57181	3.18601	2.42744e-07	2.9928	1.54929e-06	NA	NA
SLC4A10	57282	-2.50087	9.85934e-06	NA	NA	NA	NA
SLC6A12	6539	-2.18837	1.49704e-18	NA	NA	NA	NA
SMARCD1	6602	2.30038	0.000158872	NA	NA	NA	NA
SMC2	10592	2.0132	0.000138163	NA	NA	NA	NA
SORD	6652	-2.30388	3.90042e-12	NA	NA	NA	NA
SPC25	57405	4.49953	2.81186e-10	5.32692	4.57918e-11	NA	NA
SPEF2	79925	2.78307	2.84504e-06	NA	NA	NA	NA
SPINK1	6690	2.75467	1.13542e-25	4.07196	7.48096e-13	NA	NA
SPINK2	6691	NA	NA	NA	NA	2.13215	1.38094e-05
SPOCK1	6695	3.16586	1.37028e-05	3.24501	2.95214e-05	NA	NA
SPP1	6696	3.63138	1.26291e-15	2.28979	5.06879e-06	NA	NA
SPP2	6694	-3.19489	4.84922e-12	-2.77536	8.67972e-10	NA	NA
SRD5A2	6716	-4.22435	6.9529e-23	-2.91259	1.8513e-14	NA	NA
SRGAP1	57522	2.36514	2.16592e-06	NA	NA	NA	NA
SSX3	10214	2.75124	8.42133e-07	2.38861	0.000173462	NA	NA
ST8SIA1	6489	2.36964	1.52763e-05	NA	NA	NA	NA
STAB2	55576	-2.64072	5.89919e-19	-2.62809	3.91522e-17	NA	NA
STC1	6781	3.21302	3.21769e-08	2.30372	5.61019e-06	NA	NA
STK17B	9262	NA	NA	NA	NA	2.49528	2.20483e-05
STMN1	3925	NA	NA	2.04536	5.01334e-08	NA	NA
SULT1C2	6819	3.29116	1.26427e-07	NA	NA	2.13338	0.000243218
SULT2A1	6822	-2.10084	8.53347e-13	NA	NA	NA	NA
SYT13	57586	NA	NA	NA	NA	2.22449	0.000210979
TACSTD2	4070	NA	NA	NA	NA	3.13166	1.14274e-07
TAF5L	27097	2.02816	0.000156614	NA	NA	NA	NA
TAT	6898	-2.71018	9.21094e-10	-2.82376	5.64658e-10	NA	NA
TCL1A	8115	NA	NA	NA	NA	2.18229	0.000247548
TDO2	6999	-2.55479	2.81321e-11	NA	NA	NA	NA
TDRKH	11022	2.23277	1.31551e-05	NA	NA	NA	NA
TFEC	22797	NA	NA	NA	NA	2.18692	0.000395412
THBS4	7060	3.72323	1.43397e-09	4.2245	1.11898e-07	NA	NA
THRSP	7069	-2.06921	4.15204e-15	NA	NA	NA	NA
THY1	7070	2.47152	5.16486e-07	NA	NA	NA	NA
TIMP1	7076	2.01868	3.43138e-11	NA	NA	NA	NA
TLR5	7100	2.71763	1.39418e-06	NA	NA	NA	NA
TM6SF1	53346	NA	NA	NA	NA	2.0578	0.000828446
TMEFF1	8577	2.35992	3.2636e-06	NA	NA	NA	NA
TMEM51	55092	2.07558	3.653e-06	NA	NA	NA	NA
TMPO	7112	2.72706	2.42351e-06	2.00299	8.26465e-05	NA	NA
TMPRSS15	5651	2.25834	0.000120239	NA	NA	NA	NA
TNFSF4	7292	2.92506	4.03628e-07	2.34388	5.69493e-05	NA	NA
TOP2A	7153	3.54359	2.63954e-12	3.62537	5.59789e-11	NA	NA
TP53BP2	7159	2.11831	1.07972e-11	NA	NA	NA	NA
TRAF5	7188	2.088	8.62805e-08	NA	NA	NA	NA
TREH	11181	-3.56336	3.55355e-11	-3.01427	1.89256e-05	NA	NA
TRHDE	29953	NA	NA	NA	NA	-2.60134	1.87581e-05
TRIO	7204	2.19766	4.27384e-05	NA	NA	NA	NA
TSLP	85480	-3.47121	2.00015e-08	-2.79319	2.68981e-06	NA	NA
TSSK2	23617	2.34878	3.19721e-06	2.40988	3.48493e-05	NA	NA
TTK	7272	3.17708	4.71108e-09	2.8276	4.50252e-09	NA	NA
TTR	7276	-2.55516	1.07972e-11	-2.26577	1.50056e-09	NA	NA
UBASH3B	84959	2.38479	1.91913e-05	NA	NA	2.4977	0.000104203
UBD	10537	3.43238	8.82314e-21	NA	NA	NA	NA
UBE2T	29089	2.68425	5.26743e-12	3.24931	8.68898e-11	NA	NA
UCHL1	7345	2.40604	8.62023e-07	NA	NA	NA	NA
UGT1A1	54658	-2.18725	7.36512e-11	NA	NA	NA	NA
UGT2B7	7364	-2.53977	2.90676e-17	NA	NA	NA	NA
UGT8	7368	-2.84842	5.10391e-07	-2.30703	8.12954e-06	NA	NA
UPB1	51733	-2.31977	5.32721e-12	NA	NA	NA	NA
VIPR1	7433	-2.33817	1.84811e-06	-2.44785	4.94382e-06	NA	NA
VNN2	8875	2.72233	1.61991e-07	NA	NA	NA	NA
WAC	51322	2.26686	4.67808e-05	NA	NA	NA	NA
WAS	7454	NA	NA	NA	NA	2.27398	4.94287e-05
XK	7504	2.51868	0.000129202	3.07313	1.63893e-05	NA	NA
XPNPEP2	7512	-2.62989	6.03857e-08	NA	NA	NA	NA
XPR1	9213	2.14973	3.12874e-08	2.4512	1.74036e-06	NA	NA
XRCC4	7518	NA	NA	2.09055	5.57715e-05	NA	NA
ZFP28	140612	-2.28156	1.62865e-08	NA	NA	NA	NA
ZFP36	7538	NA	NA	NA	NA	2.18301	1.84279e-12
ZIC2	7546	2.53711	4.00937e-05	4.63475	6.00571e-09	NA	NA
ZNF165	7718	2.64953	1.35124e-06	NA	NA	NA	NA
ZNF8	7554	2.09683	0.000176841	NA	NA	NA	NA
ZSCAN32	54925	2.04393	0.000468068	NA	NA	NA	NA

## Sheet: Gene Sets Enriched
Gene_Set	Adjusted P value
	All DEGs						Up-regulated DEGs						Down-regulated DEGs
	C/N		C/P		P/N		C/N		C/P		P/N		C/N		C/P		P/N
	HyperGeo	GSEA	HyperGeo	GSEA	HyperGeo	GSEA	HyperGeo	GSEA	HyperGeo	GSEA	HyperGeo	GSEA	HyperGeo	GSEA	HyperGeo	GSEA	HyperGeo	GSEA
ABE_VEGFA_TARGETS	NA	NA	NA	NA	0.032048	0.00846987	NA	NA	NA	NA	0.0267488	0.0396205	NA	NA	NA	NA	NA	NA
ABE_VEGFA_TARGETS_30MIN	NA	NA	NA	NA	0.00654591	0.0399202	NA	NA	NA	NA	NA	NA	NA	NA	NA	NA	NA	NA
ACEVEDO_FGFR1_TARGETS_IN_PROSTATE_CANCER_MODEL_UP	0.035714	0	0.018697	0.0322467	NA	NA	NA	NA	NA	NA	NA	NA	NA	NA	NA	NA	NA	NA
ACEVEDO_LIVER_CANCER_DN	2.59269e-22	0	9.03315e-16	0	NA	NA	NA	NA	NA	NA	NA	NA	5.91028e-39	0	4.05231e-27	0	NA	NA
ACEVEDO_LIVER_CANCER_UP	NA	NA	NA	NA	NA	NA	0.049713	0	NA	NA	NA	NA	NA	NA	NA	NA	NA	NA
ACEVEDO_LIVER_TUMOR_VS_NORMAL_ADJACENT_TISSUE_DN	3.83863e-15	0	3.19333e-12	0	NA	NA	NA	NA	NA	NA	NA	NA	9.79334e-24	0	4.4664e-19	0	NA	NA
ACEVEDO_NORMAL_TISSUE_ADJACENT_TO_LIVER_TUMOR_DN	0.00887657	0	0.0244212	0	NA	NA	NA	NA	NA	NA	NA	NA	4.61133e-08	0	0.000143414	0	NA	NA
AFFAR_YY1_TARGETS_DN	9.55201e-06	0	1.13525e-09	0	NA	NA	6.97908e-09	0	1.4316e-15	0	NA	NA	NA	NA	NA	NA	NA	NA
ALCALAY_AML_BY_NPM1_LOCALIZATION_DN	0.0177041	0.0401689	0.00245663	0	NA	NA	0.00500492	0.0209042	1.2159e-05	0	NA	NA	NA	NA	NA	NA	NA	NA
ALCOHOL_METABOLIC_PROCESS	NA	NA	NA	NA	NA	NA	NA	NA	NA	NA	NA	NA	0.0439636	0	0.0179182	0.0114058	NA	NA
ALK_DN.V1_DN	NA	NA	NA	NA	NA	NA	NA	NA	NA	NA	NA	NA	NA	NA	0.0273874	0	NA	NA
ALTEMEIER_RESPONSE_TO_LPS_WITH_MECHANICAL_VENTILATION	NA	NA	NA	NA	0.00828877	0	NA	NA	NA	NA	0.00639293	0	NA	NA	NA	NA	NA	NA
AMINE_CATABOLIC_PROCESS	NA	NA	NA	NA	NA	NA	NA	NA	NA	NA	NA	NA	0.0101632	0	NA	NA	NA	NA
AMINE_METABOLIC_PROCESS	0.000353175	0	NA	NA	NA	NA	NA	NA	NA	NA	NA	NA	5.77597e-07	0	0.0077635	0	NA	NA
AMINO_ACID_AND_DERIVATIVE_METABOLIC_PROCESS	2.03461e-05	0	0.0169238	0	NA	NA	NA	NA	NA	NA	NA	NA	5.45766e-09	0	0.000965892	0	NA	NA
AMINO_ACID_CATABOLIC_PROCESS	NA	NA	NA	NA	NA	NA	NA	NA	NA	NA	NA	NA	0.00690858	0	NA	NA	NA	NA
AMINO_ACID_DERIVATIVE_METABOLIC_PROCESS	NA	NA	NA	NA	NA	NA	NA	NA	NA	NA	NA	NA	0.0443335	0.00821804	NA	NA	NA	NA
AMINO_ACID_METABOLIC_PROCESS	0.000107492	0	0.019254	0	NA	NA	NA	NA	NA	NA	NA	NA	2.33191e-07	0	0.0017894	0	NA	NA
AMIT_EGF_RESPONSE_40_HELA	NA	NA	NA	NA	0.0167963	0	NA	NA	NA	NA	0.0133922	0	NA	NA	NA	NA	NA	NA
AMIT_EGF_RESPONSE_40_MCF10A	NA	NA	NA	NA	0.0231089	0.0399202	NA	NA	NA	NA	0.0193202	0.0153698	NA	NA	NA	NA	NA	NA
AMIT_SERUM_RESPONSE_40_MCF10A	NA	NA	NA	NA	0.00828877	0.00846987	NA	NA	NA	NA	0.00648089	0.0212434	NA	NA	NA	NA	NA	NA
AMIT_SERUM_RESPONSE_60_MCF10A	NA	NA	NA	NA	0.0284819	0.0211351	NA	NA	NA	NA	0.0228536	0.00850462	NA	NA	NA	NA	NA	NA
AMUNDSON_GAMMA_RADIATION_RESPONSE	7.39627e-09	0	7.91787e-13	0	NA	NA	2.21597e-12	0	1.75769e-17	0	NA	NA	NA	NA	NA	NA	NA	NA
ANASTASSIOU_CANCER_MESENCHYMAL_TRANSITION_SIGNATURE	NA	NA	NA	NA	NA	NA	NA	NA	0.0402733	0.00621589	NA	NA	NA	NA	NA	NA	NA	NA
AROMATIC_COMPOUND_METABOLIC_PROCESS	0.00404409	0	NA	NA	NA	NA	NA	NA	NA	NA	NA	NA	9.05815e-05	0	NA	NA	NA	NA
ATM_DN.V1_UP	0.0329348	0	NA	NA	NA	NA	NA	NA	NA	NA	NA	NA	NA	NA	NA	NA	NA	NA
BASAKI_YBX1_TARGETS_UP	9.26622e-07	0	1.39772e-08	0	NA	NA	2.1447e-12	0	2.09359e-14	0	NA	NA	NA	NA	NA	NA	NA	NA
BENPORATH_CYCLING_GENES	4.479e-09	0	1.63681e-14	0	NA	NA	2.53773e-16	0	2.07647e-23	0	NA	NA	NA	NA	NA	NA	NA	NA
BENPORATH_ES_1	4.479e-09	0	1.57255e-08	0	NA	NA	5.80445e-14	0	1.61311e-15	0	NA	NA	NA	NA	NA	NA	NA	NA
BENPORATH_ES_2	0.0304884	0.0488084	NA	NA	NA	NA	0.0122846	0.0403644	NA	NA	NA	NA	NA	NA	NA	NA	NA	NA
BENPORATH_NANOG_TARGETS	NA	NA	NA	NA	NA	NA	0.0118568	0	0.0057425	0	NA	NA	NA	NA	NA	NA	NA	NA
BENPORATH_NOS_TARGETS	0.0234228	0.0150081	0.0291257	0	NA	NA	0.0043949	0.00825896	0.0065707	0	NA	NA	NA	NA	NA	NA	NA	NA
BENPORATH_OCT4_TARGETS	NA	NA	NA	NA	NA	NA	0.049713	0	0.0205194	0	NA	NA	NA	NA	NA	NA	NA	NA
BENPORATH_PROLIFERATION	8.63815e-15	0	5.21338e-18	0	NA	NA	2.8975e-20	0	5.5157e-24	0	NA	NA	NA	NA	NA	NA	NA	NA
BENPORATH_SOX2_TARGETS	NA	NA	NA	NA	NA	NA	NA	NA	0.0456235	0	NA	NA	NA	NA	NA	NA	NA	NA
BERENJENO_TRANSFORMED_BY_RHOA_UP	2.18064e-06	0	1.63611e-07	0	NA	NA	6.06016e-14	0	1.68204e-15	0	NA	NA	NA	NA	NA	NA	NA	NA
BHATI_G2M_ARREST_BY_2METHOXYESTRADIOL_UP	NA	NA	0.00132991	0	NA	NA	0.00238331	0	0.000400893	0	NA	NA	NA	NA	NA	NA	NA	NA
BIDUS_METASTASIS_UP	0.0182637	0	9.86718e-05	0	NA	NA	1.5227e-05	0	5.91561e-09	0	NA	NA	NA	NA	NA	NA	NA	NA
BIOCARTA_COMP_PATHWAY	0.010615	0	0.000532109	0	NA	NA	NA	NA	NA	NA	NA	NA	0.000881289	0	9.11926e-05	0	NA	NA
BIOCARTA_G2_PATHWAY	NA	NA	NA	NA	NA	NA	0.0043949	0.014981	0.030822	0.00621589	NA	NA	NA	NA	NA	NA	NA	NA
BIOCARTA_INTRINSIC_PATHWAY	0.00761768	0	NA	NA	NA	NA	NA	NA	NA	NA	NA	NA	0.00455763	0	NA	NA	NA	NA
BLUM_RESPONSE_TO_SALIRASIB_DN	3.41484e-09	0	1.0382e-11	0	NA	NA	4.9362e-15	0	2.14491e-19	0	NA	NA	NA	NA	NA	NA	NA	NA
BMI1_DN.V1_UP	NA	NA	NA	NA	NA	NA	0.00363625	0	NA	NA	NA	NA	NA	NA	NA	NA	NA	NA
BOCHKIS_FOXA2_TARGETS	3.54211e-06	0	0.00105798	0	NA	NA	NA	NA	NA	NA	NA	NA	4.02739e-13	0	1.02232e-05	0	NA	NA
BOQUEST_STEM_CELL_CULTURED_VS_FRESH_UP	NA	NA	0.000528425	0.0163658	0.0167963	0	NA	NA	0.00112599	0.0160906	0.0113204	0	NA	NA	NA	NA	NA	NA
BOQUEST_STEM_CELL_DN	NA	NA	NA	NA	NA	NA	NA	NA	NA	NA	0.0454782	0	NA	NA	NA	NA	NA	NA
BOQUEST_STEM_CELL_UP	0.0157623	0.00827545	0.0201295	0	NA	NA	NA	NA	NA	NA	NA	NA	NA	NA	NA	NA	NA	NA
BORLAK_LIVER_CANCER_EGF_UP	0.0187031	0	0.000238597	0.0424795	0.0300906	0.0211351	0.00040663	0	NA	NA	0.023893	0	NA	NA	NA	NA	NA	NA
BOYAULT_LIVER_CANCER_SUBCLASS_G123_DN	1.44919e-14	0	0.0352884	0	NA	NA	NA	NA	NA	NA	NA	NA	4.18121e-21	0	0.00844202	0	NA	NA
BOYAULT_LIVER_CANCER_SUBCLASS_G123_UP	0.00559321	0	0.00401472	0	NA	NA	9.67891e-05	0	7.17509e-05	0	NA	NA	NA	NA	NA	NA	NA	NA
BOYAULT_LIVER_CANCER_SUBCLASS_G23_UP	1.60066e-05	0	1.30909e-07	0	NA	NA	2.28215e-08	0	4.48405e-11	0	NA	NA	NA	NA	NA	NA	NA	NA
BOYAULT_LIVER_CANCER_SUBCLASS_G3_UP	NA	NA	NA	NA	NA	NA	NA	NA	0.0043009	0	NA	NA	NA	NA	NA	NA	NA	NA
BOYLAN_MULTIPLE_MYELOMA_C_CLUSTER_DN	NA	NA	NA	NA	0.0352501	0.0312199	NA	NA	NA	NA	0.0291809	0.0264076	NA	NA	NA	NA	NA	NA
BROWNE_HCMV_INFECTION_14HR_DN	NA	NA	NA	NA	NA	NA	0.0047096	0	NA	NA	NA	NA	NA	NA	NA	NA	NA	NA
BROWNE_HCMV_INFECTION_2HR_UP	NA	NA	NA	NA	0.00951999	0	NA	NA	NA	NA	0.00773932	0.00850462	NA	NA	NA	NA	NA	NA
BURTON_ADIPOGENESIS_3	4.23816e-10	0	1.32827e-10	0	NA	NA	2.47681e-15	0	5.30584e-16	0	NA	NA	NA	NA	NA	NA	NA	NA
BURTON_ADIPOGENESIS_6	NA	NA	NA	NA	NA	NA	NA	NA	NA	NA	NA	NA	0.0258839	0	NA	NA	NA	NA
BURTON_ADIPOGENESIS_PEAK_AT_24HR	4.08328e-05	0	1.22314e-06	0	NA	NA	1.66852e-07	0	1.8178e-09	0	NA	NA	NA	NA	NA	NA	NA	NA
BURTON_ADIPOGENESIS_PEAK_AT_2HR	NA	NA	NA	NA	0.00049798	0	NA	NA	NA	NA	0.00032414	0	NA	NA	NA	NA	NA	NA
BUYTAERT_PHOTODYNAMIC_THERAPY_STRESS_DN	NA	NA	NA	NA	NA	NA	0.0025735	0	0.00025419	0	NA	NA	NA	NA	NA	NA	NA	NA
CAFFAREL_RESPONSE_TO_THC_DN	NA	NA	0.0327004	0	NA	NA	0.0404442	0.014981	0.00246975	0	NA	NA	NA	NA	NA	NA	NA	NA
CAIRO_HEPATOBLASTOMA_CLASSES_DN	7.11227e-06	0	6.44027e-07	0	NA	NA	NA	NA	NA	NA	NA	NA	1.85537e-10	0	6.46396e-11	0	NA	NA
CAIRO_HEPATOBLASTOMA_CLASSES_UP	0.0128403	0	1.27393e-06	0	NA	NA	8.51309e-09	0	1.42304e-15	0	NA	NA	NA	NA	NA	NA	NA	NA
CAIRO_HEPATOBLASTOMA_DN	2.45816e-53	0	2.28103e-44	0	NA	NA	NA	NA	NA	NA	NA	NA	1.33533e-82	0	1.47501e-63	0	NA	NA
CAIRO_HEPATOBLASTOMA_UP	NA	NA	NA	NA	NA	NA	0.00699669	0	0.0043009	0	NA	NA	NA	NA	NA	NA	NA	NA
CAIRO_LIVER_DEVELOPMENT_DN	1.51549e-11	0	1.81364e-06	0	NA	NA	NA	NA	NA	NA	NA	NA	2.78935e-20	0	1.42161e-09	0	NA	NA
CAIRO_LIVER_DEVELOPMENT_UP	NA	NA	NA	NA	NA	NA	0.0190003	0	NA	NA	NA	NA	NA	NA	NA	NA	NA	NA
CAR_HPX	1.49676e-30	0	8.30943e-28	0	NA	NA	NA	NA	NA	NA	NA	NA	3.50461e-43	0	3.33707e-36	0	NA	NA
CAR_IGFBP1	2.41713e-33	0	4.64005e-29	0	NA	NA	NA	NA	NA	NA	NA	NA	1.02038e-45	0	3.64453e-37	0	NA	NA
CARBOHYDRATE_BINDING	0.00179738	0.0150081	0.0013683	0.00623928	NA	NA	NA	NA	NA	NA	NA	NA	0.0126416	0.00821804	0.00566766	0.0206012	NA	NA
CARBOXYLIC_ACID_METABOLIC_PROCESS	1.57549e-07	0	4.13712e-05	0	NA	NA	NA	NA	NA	NA	NA	NA	7.08551e-14	0	3.55222e-08	0	NA	NA
CASORELLI_ACUTE_PROMYELOCYTIC_LEUKEMIA_DN	0.000347919	0	0.00244126	0	NA	NA	6.25093e-09	0	1.18339e-09	0	NA	NA	NA	NA	NA	NA	NA	NA
CASORELLI_ACUTE_PROMYELOCYTIC_LEUKEMIA_UP	NA	NA	NA	NA	0.000364142	0	NA	NA	NA	NA	0.000226203	0	NA	NA	NA	NA	NA	NA
CATABOLIC_PROCESS	NA	NA	NA	NA	NA	NA	NA	NA	NA	NA	NA	NA	0.0295861	0	NA	NA	NA	NA
CELL_CYCLE_CHECKPOINT_GO_0000075	NA	NA	0.00178324	0	NA	NA	0.00276476	0	1.57805e-05	0	NA	NA	NA	NA	NA	NA	NA	NA
CELL_CYCLE_GO_0007049	8.83031e-05	0	0.000190444	0	NA	NA	5.38093e-10	0	1.0791e-08	0	NA	NA	NA	NA	NA	NA	NA	NA
CELL_CYCLE_PHASE	0.000906869	0	0.000151359	0	NA	NA	1.33489e-07	0	1.70554e-08	0	NA	NA	NA	NA	NA	NA	NA	NA
CELL_CYCLE_PROCESS	0.000151308	0	5.68022e-06	0	NA	NA	4.61673e-09	0	6.97485e-11	0	NA	NA	NA	NA	NA	NA	NA	NA
CELL_PROLIFERATION_GO_0008283	NA	NA	NA	NA	NA	NA	0.0312052	0	NA	NA	NA	NA	NA	NA	NA	NA	NA	NA
CELLULAR_LIPID_METABOLIC_PROCESS	0.00398985	0	0.00741304	0	NA	NA	NA	NA	NA	NA	NA	NA	0.000205027	0	0.00669698	0	NA	NA
CERVERA_SDHB_TARGETS_1_DN	1.05464e-05	0	0.00767102	0	NA	NA	NA	NA	NA	NA	NA	NA	6.9827e-06	0.0147676	0.00166284	0	NA	NA
CHANG_CYCLING_GENES	3.092e-13	0	4.03578e-20	0	NA	NA	2.97393e-20	0	1.89134e-29	0	NA	NA	NA	NA	NA	NA	NA	NA
CHARAFE_BREAST_CANCER_BASAL_VS_MESENCHYMAL_UP	NA	NA	NA	NA	NA	NA	0.0164018	0	NA	NA	NA	NA	NA	NA	NA	NA	NA	NA
CHARAFE_BREAST_CANCER_LUMINAL_VS_MESENCHYMAL_DN	NA	NA	NA	NA	NA	NA	0.00341359	0	NA	NA	NA	NA	NA	NA	NA	NA	NA	NA
CHEMNITZ_RESPONSE_TO_PROSTAGLANDIN_E2_UP	5.83576e-05	0	2.43583e-08	0	NA	NA	1.10852e-08	0	2.79659e-13	0	NA	NA	NA	NA	NA	NA	NA	NA
CHEN_ETV5_TARGETS_TESTIS	NA	NA	NA	NA	NA	NA	NA	NA	0.0240763	0	NA	NA	NA	NA	NA	NA	NA	NA
CHEN_METABOLIC_SYNDROM_NETWORK	0.0165271	0	NA	NA	0.00104518	0	0.0150548	0	NA	NA	0.00147648	0	NA	NA	NA	NA	NA	NA
CHIANG_LIVER_CANCER_SUBCLASS_CTNNB1_DN	1.5671e-06	0	NA	NA	0.00576726	0	9.02317e-09	0	NA	NA	0.00436595	0	NA	NA	NA	NA	NA	NA
CHIANG_LIVER_CANCER_SUBCLASS_CTNNB1_UP	1.54704e-09	0	9.63185e-05	0	NA	NA	NA	NA	NA	NA	NA	NA	7.41725e-12	0	2.20098e-05	0	NA	NA
CHIANG_LIVER_CANCER_SUBCLASS_INTERFERON_UP	0.00596108	0	NA	NA	NA	NA	NA	NA	NA	NA	NA	NA	0.0381506	0.00821804	NA	NA	NA	NA
CHIANG_LIVER_CANCER_SUBCLASS_POLYSOMY7_UP	NA	NA	NA	NA	NA	NA	NA	NA	NA	NA	NA	NA	0.0257694	0	NA	NA	NA	NA
CHIANG_LIVER_CANCER_SUBCLASS_PROLIFERATION_DN	3.18174e-53	0	4.26519e-32	0	NA	NA	NA	NA	NA	NA	NA	NA	5.76126e-77	0	8.9239e-45	0	NA	NA
CHIANG_LIVER_CANCER_SUBCLASS_PROLIFERATION_UP	2.98851e-22	0	2.20836e-19	0	NA	NA	4.26897e-32	0	4.91601e-29	0	NA	NA	NA	NA	NA	NA	NA	NA
CHIANG_LIVER_CANCER_SUBCLASS_UNANNOTATED_DN	NA	NA	NA	NA	NA	NA	NA	NA	0.0177001	0	NA	NA	NA	NA	NA	NA	NA	NA
CHIANG_LIVER_CANCER_SUBCLASS_UNANNOTATED_UP	0.000461146	0	0.000244214	0	NA	NA	NA	NA	NA	NA	NA	NA	4.03555e-06	0	5.56106e-06	0	NA	NA
CHIARADONNA_NEOPLASTIC_TRANSFORMATION_KRAS_CDC25_DN	NA	NA	NA	NA	0.00356352	0.00846987	NA	NA	NA	NA	0.00280038	0.0153698	NA	NA	NA	NA	NA	NA
CHIARADONNA_NEOPLASTIC_TRANSFORMATION_KRAS_UP	NA	NA	NA	NA	NA	NA	0.000623092	0	0.010806	0	NA	NA	NA	NA	NA	NA	NA	NA
CHIARETTI_T_ALL_RELAPSE_PROGNOSIS	NA	NA	NA	NA	NA	NA	NA	NA	0.0112199	0.0248412	NA	NA	NA	NA	NA	NA	NA	NA
CHICAS_RB1_TARGETS_CONFLUENT	NA	NA	NA	NA	NA	NA	0.0237174	0	NA	NA	NA	NA	NA	NA	NA	NA	NA	NA
CHICAS_RB1_TARGETS_GROWING	2.80285e-09	0	9.63711e-13	0	NA	NA	1.88279e-14	0	1.70693e-18	0	NA	NA	NA	NA	NA	NA	NA	NA
CHICAS_RB1_TARGETS_SENESCENT	NA	NA	0.0163823	0	NA	NA	0.00149829	0	0.00107574	0	NA	NA	NA	NA	NA	NA	NA	NA
chr1q32	NA	NA	NA	NA	NA	NA	0.00949863	0.014981	NA	NA	NA	NA	NA	NA	NA	NA	NA	NA
chr3q25	NA	NA	NA	NA	NA	NA	0.0143965	0.00825896	NA	NA	NA	NA	NA	NA	NA	NA	NA	NA
CHROMOSOMAL_PART	NA	NA	0.00682499	0	NA	NA	0.0112874	0	4.37959e-05	0	NA	NA	NA	NA	NA	NA	NA	NA
CHROMOSOME	NA	NA	0.00221586	0	NA	NA	0.00407647	0	3.90558e-06	0	NA	NA	NA	NA	NA	NA	NA	NA
CHROMOSOME_SEGREGATION	NA	NA	NA	NA	NA	NA	NA	NA	0.0344154	0	NA	NA	NA	NA	NA	NA	NA	NA
CHROMOSOMEPERICENTRIC_REGION	NA	NA	0.00394248	0	NA	NA	NA	NA	0.000126139	0	NA	NA	NA	NA	NA	NA	NA	NA
COLINA_TARGETS_OF_4EBP1_AND_4EBP2	NA	NA	NA	NA	NA	NA	NA	NA	0.0184097	0	NA	NA	NA	NA	NA	NA	NA	NA
CONCANNON_APOPTOSIS_BY_EPOXOMICIN_DN	NA	NA	0.0159158	0	NA	NA	0.00876524	0	4.22803e-05	0	NA	NA	NA	NA	NA	NA	NA	NA
CONCANNON_APOPTOSIS_BY_EPOXOMICIN_UP	NA	NA	NA	NA	0.0320676	0.00846987	NA	NA	NA	NA	0.0239289	0.00850462	NA	NA	NA	NA	NA	NA
CREIGHTON_ENDOCRINE_THERAPY_RESISTANCE_1	NA	NA	NA	NA	NA	NA	NA	NA	0.0129472	0	NA	NA	NA	NA	NA	NA	NA	NA
CROMER_TUMORIGENESIS_UP	1.36942e-05	0	NA	NA	NA	NA	1.22102e-08	0	0.0352409	0	NA	NA	NA	NA	NA	NA	NA	NA
CROONQUIST_IL6_DEPRIVATION_DN	7.58722e-11	0	1.0136e-13	0	NA	NA	3.28125e-15	0	3.063e-20	0	NA	NA	NA	NA	NA	NA	NA	NA
CROONQUIST_NRAS_SIGNALING_DN	3.21664e-07	0	2.42673e-09	0	NA	NA	5.01781e-11	0	8.53851e-14	0	NA	NA	NA	NA	NA	NA	NA	NA
CROONQUIST_NRAS_VS_STROMAL_STIMULATION_DN	0.00546493	0	0.00178324	0	NA	NA	1.90478e-05	0	5.33905e-05	0	NA	NA	NA	NA	NA	NA	NA	NA
CROONQUIST_STROMAL_STIMULATION_UP	NA	NA	NA	NA	0.000755235	0	0.0190003	0.0209042	NA	NA	0.00050505	0.00850462	NA	NA	NA	NA	NA	NA
CSR_LATE_UP.V1_UP	NA	NA	0.0234375	0	NA	NA	0.0118998	0	0.000843316	0	NA	NA	NA	NA	NA	NA	NA	NA
CUI_GLUCOSE_DEPRIVATION	NA	NA	NA	NA	NA	NA	NA	NA	0.030822	0	NA	NA	NA	NA	NA	NA	NA	NA
CUI_TCF21_TARGETS_2_UP	NA	NA	0.00558487	0	NA	NA	NA	NA	1.16608e-05	0	NA	NA	NA	NA	NA	NA	NA	NA
CYTOSKELETAL_PART	NA	NA	0.0211984	0	NA	NA	0.0147521	0	0.000140863	0	NA	NA	NA	NA	NA	NA	NA	NA
CYTOSKELETON	NA	NA	NA	NA	NA	NA	NA	NA	0.000445561	0	NA	NA	NA	NA	NA	NA	NA	NA
DAZARD_RESPONSE_TO_UV_NHEK_DN	NA	NA	NA	NA	NA	NA	NA	NA	0.0147639	0	NA	NA	NA	NA	NA	NA	NA	NA
DAZARD_RESPONSE_TO_UV_NHEK_UP	NA	NA	NA	NA	0.00747832	0.00846987	NA	NA	NA	NA	0.00554108	0	NA	NA	NA	NA	NA	NA
DAZARD_UV_RESPONSE_CLUSTER_G6	NA	NA	NA	NA	NA	NA	NA	NA	0.00537655	0	NA	NA	NA	NA	NA	NA	NA	NA
DELPUECH_FOXO3_TARGETS_DN	NA	NA	NA	NA	NA	NA	0.0213541	0.0311964	NA	NA	NA	NA	NA	NA	NA	NA	NA	NA
DELYS_THYROID_CANCER_DN	0.00348964	0	NA	NA	NA	NA	NA	NA	NA	NA	NA	NA	NA	NA	NA	NA	NA	NA
DELYS_THYROID_CANCER_UP	NA	NA	NA	NA	NA	NA	0.00183508	0	NA	NA	NA	NA	NA	NA	NA	NA	NA	NA
DIRMEIER_LMP1_RESPONSE_EARLY	NA	NA	NA	NA	0.0425875	0	NA	NA	NA	NA	0.0346604	0	NA	NA	NA	NA	NA	NA
DOANE_BREAST_CANCER_CLASSES_UP	0.00162902	0	NA	NA	NA	NA	NA	NA	NA	NA	NA	NA	0.0005441	0	NA	NA	NA	NA
DOANE_BREAST_CANCER_ESR1_UP	0.044711	0.0208866	NA	NA	NA	NA	NA	NA	NA	NA	NA	NA	NA	NA	NA	NA	NA	NA
DODD_NASOPHARYNGEAL_CARCINOMA_DN	5.36478e-06	0	3.23081e-10	0	NA	NA	5.69185e-17	0	6.52649e-25	0	NA	NA	NA	NA	NA	NA	NA	NA
DODD_NASOPHARYNGEAL_CARCINOMA_UP	NA	NA	NA	NA	0.00460909	0	NA	NA	NA	NA	0.00636594	0	NA	NA	NA	NA	NA	NA
DORSEY_GAB2_TARGETS	NA	NA	NA	NA	0.0493918	0.00846987	NA	NA	NA	NA	0.0418267	0.00850462	NA	NA	NA	NA	NA	NA
DUTERTRE_ESTRADIOL_RESPONSE_24HR_UP	2.90517e-11	0	2.67924e-16	0	NA	NA	2.8975e-20	0	2.69388e-27	0	NA	NA	NA	NA	NA	NA	NA	NA
DUTERTRE_ESTRADIOL_RESPONSE_6HR_UP	NA	NA	NA	NA	NA	NA	0.021143	0	0.0104528	0	NA	NA	NA	NA	NA	NA	NA	NA
E2F1_UP.V1_UP	NA	NA	NA	NA	NA	NA	0.00823467	0	0.0103202	0	NA	NA	NA	NA	NA	NA	NA	NA
EGUCHI_CELL_CYCLE_RB1_TARGETS	5.94517e-07	0	1.75213e-06	0	NA	NA	3.22534e-09	0	9.81782e-09	0	NA	NA	NA	NA	NA	NA	NA	NA
ELECTRON_CARRIER_ACTIVITY	NA	NA	NA	NA	NA	NA	NA	NA	NA	NA	NA	NA	0.00542201	0	NA	NA	NA	NA
ENK_UV_RESPONSE_EPIDERMIS_DN	NA	NA	NA	NA	NA	NA	NA	NA	NA	NA	0.0425362	0.0354864	NA	NA	NA	NA	NA	NA
EXTRACELLULAR_REGION	NA	NA	0.00267449	0	NA	NA	NA	NA	NA	NA	NA	NA	NA	NA	0.0030346	0	NA	NA
EXTRACELLULAR_REGION_PART	0.0130841	0.00827545	0.00196968	0	NA	NA	NA	NA	NA	NA	NA	NA	0.00656012	0.0206269	0.00276407	0	NA	NA
EXTRACELLULAR_SPACE	0.00319573	0	0.00397797	0	NA	NA	NA	NA	NA	NA	NA	NA	0.000386646	0	8.11318e-05	0	NA	NA
FARMER_BREAST_CANCER_APOCRINE_VS_BASAL	0.00430687	0.0150081	NA	NA	NA	NA	NA	NA	NA	NA	NA	NA	NA	NA	NA	NA	NA	NA
FARMER_BREAST_CANCER_BASAL_VS_LULMINAL	NA	NA	0.00199181	0.0114848	NA	NA	3.42835e-06	0.0403644	NA	NA	NA	NA	NA	NA	NA	NA	NA	NA
FARMER_BREAST_CANCER_CLUSTER_2	1.39661e-07	0	7.26809e-14	0	NA	NA	2.33618e-10	0	2.97014e-18	0	NA	NA	NA	NA	NA	NA	NA	NA
FERRANDO_HOX11_NEIGHBORS	NA	NA	0.0279476	0.00623928	NA	NA	NA	NA	0.030822	0.00621589	NA	NA	NA	NA	NA	NA	NA	NA
FERREIRA_EWINGS_SARCOMA_UNSTABLE_VS_STABLE_UP	8.9712e-08	0	1.71337e-08	0	NA	NA	3.07553e-13	0	5.10915e-14	0	NA	NA	NA	NA	NA	NA	NA	NA
FEVR_CTNNB1_TARGETS_DN	0.00011193	0	5.29031e-05	0	NA	NA	3.76664e-07	0	3.67712e-08	0	NA	NA	NA	NA	NA	NA	NA	NA
FLECHNER_BIOPSY_KIDNEY_TRANSPLANT_REJECTED_VS_OK_DN	1.04549e-10	0	0.00399287	0	NA	NA	NA	NA	NA	NA	NA	NA	4.23252e-19	0	8.32367e-06	0	NA	NA
FOSTER_KDM1A_TARGETS_UP	0.00162728	0.0401689	NA	NA	NA	NA	NA	NA	NA	NA	NA	NA	0.00282203	0.0488723	NA	NA	NA	NA
FOSTER_TOLERANT_MACROPHAGE_DN	NA	NA	NA	NA	0.00573508	0	NA	NA	NA	NA	0.00393645	0	NA	NA	NA	NA	NA	NA
FOURNIER_ACINAR_DEVELOPMENT_LATE_2	NA	NA	0.045208	0	NA	NA	0.00465044	0	6.4522e-05	0	NA	NA	NA	NA	NA	NA	NA	NA
FOURNIER_ACINAR_DEVELOPMENT_LATE_DN	0.00338388	0	0.0140841	0	NA	NA	0.000132293	0.00825896	0.000962067	0	NA	NA	NA	NA	NA	NA	NA	NA
FRASOR_RESPONSE_TO_SERM_OR_FULVESTRANT_DN	NA	NA	0.00841264	0	NA	NA	0.00212861	0	0.000171477	0	NA	NA	NA	NA	NA	NA	NA	NA
FUJII_YBX1_TARGETS_DN	9.09167e-09	0	1.05477e-11	0	NA	NA	2.13616e-14	0	2.85112e-19	0	NA	NA	NA	NA	NA	NA	NA	NA
FURUKAWA_DUSP6_TARGETS_PCI35_DN	8.36149e-05	0	5.64715e-08	0	NA	NA	1.61481e-06	0	2.53663e-10	0	NA	NA	NA	NA	NA	NA	NA	NA
GABRIELY_MIR21_TARGETS	NA	NA	NA	NA	NA	NA	NA	NA	0.0344154	0	NA	NA	NA	NA	NA	NA	NA	NA
GAJATE_RESPONSE_TO_TRABECTEDIN_UP	NA	NA	NA	NA	0.04857	0.0440771	NA	NA	NA	NA	NA	NA	NA	NA	NA	NA	NA	NA
GAL_LEUKEMIC_STEM_CELL_DN	0.00207579	0	1.46061e-05	0	NA	NA	6.24136e-07	0	1.1733e-10	0	NA	NA	NA	NA	NA	NA	NA	NA
GARCIA_TARGETS_OF_FLI1_AND_DAX1_DN	NA	NA	NA	NA	NA	NA	NA	NA	0.0253611	0	NA	NA	NA	NA	NA	NA	NA	NA
GARGALOVIC_RESPONSE_TO_OXIDIZED_PHOSPHOLIPIDS_TURQUOISE_DN	NA	NA	0.0229117	0	NA	NA	0.00506084	0	0.00093914	0	NA	NA	NA	NA	NA	NA	NA	NA
GATTGGY_V$NFY_Q6_01	NA	NA	NA	NA	NA	NA	NA	NA	0.0057952	0	NA	NA	NA	NA	NA	NA	NA	NA
GAVIN_FOXP3_TARGETS_CLUSTER_P4	0.0117028	0.0150081	NA	NA	NA	NA	0.00353412	0.0209042	NA	NA	NA	NA	NA	NA	NA	NA	NA	NA
GAVIN_FOXP3_TARGETS_CLUSTER_P6	4.25287e-08	0	2.42673e-09	0	NA	NA	5.01781e-11	0	8.53851e-14	0	NA	NA	NA	NA	NA	NA	NA	NA
GCNP_SHH_UP_EARLY.V1_UP	0.000485756	0.00827545	0.0107038	0	NA	NA	8.69361e-05	0.014981	0.00130512	0	NA	NA	NA	NA	NA	NA	NA	NA
GCNP_SHH_UP_LATE.V1_UP	0.0320305	0.00827545	0.0225319	0	NA	NA	0.00111774	0	0.000458095	0	NA	NA	NA	NA	NA	NA	NA	NA
GENTILE_RESPONSE_CLUSTER_D3	NA	NA	NA	NA	NA	NA	0.0170454	0.0403644	0.0268281	0	NA	NA	NA	NA	NA	NA	NA	NA
GEORGES_CELL_CYCLE_MIR192_TARGETS	NA	NA	0.0215102	0	NA	NA	0.0301557	0	0.000500711	0	NA	NA	NA	NA	NA	NA	NA	NA
GEORGES_TARGETS_OF_MIR192_AND_MIR215	0.000135436	0	3.76897e-06	0	NA	NA	4.13839e-07	0	9.84769e-09	0	NA	NA	NA	NA	NA	NA	NA	NA
GESERICK_TERT_TARGETS_DN	NA	NA	NA	NA	0.0267604	0.00846987	NA	NA	NA	NA	0.0219344	0	NA	NA	NA	NA	NA	NA
GNF2_BUB1	0.00117182	0	0.000532109	0	NA	NA	4.38297e-05	0	1.4617e-05	0	NA	NA	NA	NA	NA	NA	NA	NA
GNF2_BUB1B	9.17452e-06	0	2.14308e-06	0	NA	NA	2.01081e-08	0	3.25938e-09	0	NA	NA	NA	NA	NA	NA	NA	NA
GNF2_CCNA2	9.47299e-15	0	3.24919e-18	0	NA	NA	2.8975e-20	0	6.52649e-25	0	NA	NA	NA	NA	NA	NA	NA	NA
GNF2_CCNB2	1.44066e-13	0	1.23199e-14	0	NA	NA	2.21715e-18	0	5.82938e-20	0	NA	NA	NA	NA	NA	NA	NA	NA
GNF2_CDC2	6.3589e-16	0	7.19643e-18	0	NA	NA	1.81277e-21	0	3.35043e-24	0	NA	NA	NA	NA	NA	NA	NA	NA
GNF2_CDC20	7.2328e-12	0	4.16039e-11	0	NA	NA	3.83879e-16	0	2.3241e-15	0	NA	NA	NA	NA	NA	NA	NA	NA
GNF2_CEBPA	4.13579e-14	0	1.22531e-13	0	NA	NA	NA	NA	NA	NA	NA	NA	3.22772e-21	0	4.90248e-18	0	NA	NA
GNF2_CENPE	2.97607e-07	0	5.37714e-08	0	NA	NA	3.11773e-10	0	3.5474e-11	0	NA	NA	NA	NA	NA	NA	NA	NA
GNF2_CENPF	3.47944e-15	0	2.99188e-17	0	NA	NA	1.16434e-20	0	1.46291e-23	0	NA	NA	NA	NA	NA	NA	NA	NA
GNF2_CKS1B	0.0215323	0	0.00655803	0	NA	NA	0.00110806	0	0.000229391	0	NA	NA	NA	NA	NA	NA	NA	NA
GNF2_CKS2	8.2091e-09	0	3.45283e-09	0	NA	NA	1.533e-12	0	5.065e-13	0	NA	NA	NA	NA	NA	NA	NA	NA
GNF2_CYP2B6	1.76774e-15	0	1.15992e-15	0	NA	NA	NA	NA	NA	NA	NA	NA	1.80547e-22	0	4.38282e-20	0	NA	NA
GNF2_ESPL1	2.25305e-05	0	2.80835e-09	0	NA	NA	1.48439e-07	0	1.62003e-12	0	NA	NA	NA	NA	NA	NA	NA	NA
GNF2_FEN1	3.47989e-07	0	1.175e-08	0	NA	NA	1.37429e-10	0	1.8079e-12	0	NA	NA	NA	NA	NA	NA	NA	NA
GNF2_GSTM1	7.89695e-27	0	3.24919e-18	0	NA	NA	NA	NA	NA	NA	NA	NA	1.26891e-40	0	3.53784e-25	0	NA	NA
GNF2_H2AFX	1.17858e-06	0	1.05057e-06	0	NA	NA	3.93476e-09	0	2.94829e-09	0	NA	NA	NA	NA	NA	NA	NA	NA
GNF2_HMMR	2.14888e-12	0	1.85876e-11	0	NA	NA	1.10211e-16	0	1.00362e-15	0	NA	NA	NA	NA	NA	NA	NA	NA
GNF2_HPN	8.01398e-36	0	1.12731e-21	0	NA	NA	NA	NA	NA	NA	NA	NA	7.78201e-54	0	2.41974e-30	0	NA	NA
GNF2_HPX	1.04855e-31	0	1.84968e-21	0	NA	NA	NA	NA	NA	NA	NA	NA	2.16996e-48	0	3.86435e-30	0	NA	NA
GNF2_IGF1	3.98027e-11	0	5.35937e-10	0	NA	NA	NA	NA	NA	NA	NA	NA	2.72127e-15	0	3.09665e-12	0	NA	NA
GNF2_LCAT	3.52643e-29	0	2.56988e-20	0	NA	NA	NA	NA	NA	NA	NA	NA	2.20708e-44	0	2.43911e-28	0	NA	NA
GNF2_MCM4	1.23182e-08	0	2.79567e-10	0	NA	NA	2.26236e-12	0	1.71379e-14	0	NA	NA	NA	NA	NA	NA	NA	NA
GNF2_MKI67	0.000108747	0	7.23422e-07	0	NA	NA	1.34939e-06	0	1.93807e-09	0	NA	NA	NA	NA	NA	NA	NA	NA
GNF2_MMP1	NA	NA	NA	NA	0.0384981	0.0399202	NA	NA	NA	NA	0.0326213	0.0438151	NA	NA	NA	NA	NA	NA
GNF2_MSH2	0.0121737	0	0.000371806	0	NA	NA	0.000554093	0	5.27537e-06	0	NA	NA	NA	NA	NA	NA	NA	NA
GNF2_MSH6	NA	NA	NA	NA	NA	NA	NA	NA	0.0075726	0	NA	NA	NA	NA	NA	NA	NA	NA
GNF2_PCNA	6.53132e-14	0	8.82472e-15	0	NA	NA	1.99107e-19	0	1.0856e-20	0	NA	NA	NA	NA	NA	NA	NA	NA
GNF2_PTX3	NA	NA	NA	NA	NA	NA	NA	NA	NA	NA	0.0485572	0.0212434	NA	NA	NA	NA	NA	NA
GNF2_RFC3	2.21801e-05	0	4.6468e-06	0	NA	NA	5.50564e-08	0	7.24708e-09	0	NA	NA	NA	NA	NA	NA	NA	NA
GNF2_RFC4	6.94643e-10	0	3.35135e-11	0	NA	NA	2.61633e-14	0	4.8201e-16	0	NA	NA	NA	NA	NA	NA	NA	NA
GNF2_RRM1	1.38256e-10	0	7.91787e-13	0	NA	NA	1.22335e-15	0	1.06123e-18	0	NA	NA	NA	NA	NA	NA	NA	NA
GNF2_RRM2	1.95988e-07	0	3.6911e-08	0	NA	NA	1.97889e-10	0	2.46123e-11	0	NA	NA	NA	NA	NA	NA	NA	NA
GNF2_SMC2L1	4.45828e-08	0	4.56369e-10	0	NA	NA	4.62605e-11	0	1.15364e-13	0	NA	NA	NA	NA	NA	NA	NA	NA
GNF2_SMC4L1	8.52198e-10	0	8.24741e-12	0	NA	NA	1.30184e-14	0	2.58025e-17	0	NA	NA	NA	NA	NA	NA	NA	NA
GNF2_TST	7.28467e-24	0	5.69143e-14	0	NA	NA	NA	NA	NA	NA	NA	NA	1.3613e-36	0	2.01879e-19	0	NA	NA
GNF2_TTK	5.75114e-11	0	7.17824e-11	0	NA	NA	9.4798e-15	0	8.58869e-15	0	NA	NA	NA	NA	NA	NA	NA	NA
GOBERT_OLIGODENDROCYTE_DIFFERENTIATION_UP	4.02838e-11	0	1.07292e-15	0	NA	NA	9.18345e-22	0	3.68964e-29	0	NA	NA	NA	NA	NA	NA	NA	NA
GOLDRATH_ANTIGEN_RESPONSE	8.10076e-08	0	1.14851e-09	0	NA	NA	1.6731e-15	0	7.94964e-18	0	NA	NA	NA	NA	NA	NA	NA	NA
GOLDRATH_EFF_VS_MEMORY_CD8_TCELL_UP	4.23816e-10	0	3.72602e-13	0	NA	NA	5.69185e-17	0	6.97487e-20	0	NA	NA	NA	NA	NA	NA	NA	NA
GOLDRATH_NAIVE_VS_EFF_CD8_TCELL_DN	7.46081e-07	0	1.08532e-09	0	NA	NA	2.10417e-12	0	3.66026e-16	0	NA	NA	NA	NA	NA	NA	NA	NA
GOZGIT_ESR1_TARGETS_DN	0.0271724	0	NA	NA	NA	NA	0.0143858	0	NA	NA	NA	NA	NA	NA	NA	NA	NA	NA
GRADE_COLON_AND_RECTAL_CANCER_UP	NA	NA	NA	NA	NA	NA	0.000593623	0	NA	NA	NA	NA	NA	NA	NA	NA	NA	NA
GRAHAM_CML_DIVIDING_VS_NORMAL_QUIESCENT_UP	2.28243e-15	0	6.97143e-21	0	NA	NA	9.18345e-22	0	4.69847e-30	0	NA	NA	NA	NA	NA	NA	NA	NA
GRAHAM_CML_QUIESCENT_VS_NORMAL_QUIESCENT_UP	5.45223e-05	0	7.60255e-05	0	NA	NA	3.56042e-07	0.00825896	1.25806e-06	0	NA	NA	NA	NA	NA	NA	NA	NA
GRAHAM_NORMAL_QUIESCENT_VS_NORMAL_DIVIDING_DN	3.65488e-13	0	2.03166e-17	0	NA	NA	7.95748e-18	0	4.21713e-23	0	NA	NA	NA	NA	NA	NA	NA	NA
GREENBAUM_E2A_TARGETS_UP	3.8264e-07	0	1.67921e-07	0	NA	NA	6.89548e-10	0	2.16975e-10	0	NA	NA	NA	NA	NA	NA	NA	NA
GROSS_HYPOXIA_VIA_ELK3_DN	NA	NA	NA	NA	0.0167778	0	NA	NA	NA	NA	0.0122569	0.0354864	NA	NA	NA	NA	NA	NA
GRUETZMANN_PANCREATIC_CANCER_UP	NA	NA	NA	NA	NA	NA	0.000785538	0	0.00254144	0	NA	NA	NA	NA	NA	NA	NA	NA
GSE10239_MEMORY_VS_KLRG1HIGH_EFF_CD8_TCELL_DN	NA	NA	NA	NA	NA	NA	0.0104244	0	0.000366703	0	NA	NA	NA	NA	NA	NA	NA	NA
GSE10239_MEMORY_VS_KLRG1INT_EFF_CD8_TCELL_DN	NA	NA	NA	NA	NA	NA	NA	NA	0.0129472	0	NA	NA	NA	NA	NA	NA	NA	NA
GSE10239_NAIVE_VS_DAY4.5_EFF_CD8_TCELL_DN	0.00129991	0	0.000851978	0	NA	NA	1.19797e-06	0	2.10656e-06	0	NA	NA	NA	NA	NA	NA	NA	NA
GSE10239_NAIVE_VS_KLRG1HIGH_EFF_CD8_TCELL_DN	0.00718581	0	0.000151359	0	NA	NA	9.08841e-05	0	1.55738e-06	0	NA	NA	NA	NA	NA	NA	NA	NA
GSE10239_NAIVE_VS_KLRG1INT_EFF_CD8_TCELL_DN	NA	NA	NA	NA	NA	NA	NA	NA	0.0103202	0	NA	NA	NA	NA	NA	NA	NA	NA
GSE10325_BCELL_VS_MYELOID_DN	NA	NA	NA	NA	0.0231089	0	NA	NA	NA	NA	0.0168718	0	NA	NA	NA	NA	NA	NA
GSE11057_PBMC_VS_MEM_CD4_TCELL_UP	NA	NA	NA	NA	0.0112313	0	NA	NA	NA	NA	0.0079189	0	NA	NA	NA	NA	NA	NA
GSE12366_GC_VS_MEMORY_BCELL_UP	NA	NA	NA	NA	NA	NA	0.00274342	0	NA	NA	NA	NA	NA	NA	NA	NA	NA	NA
GSE12366_GC_VS_NAIVE_BCELL_UP	0.0326428	0	NA	NA	NA	NA	0.000198868	0	0.0234994	0	NA	NA	NA	NA	NA	NA	NA	NA
GSE12845_IGD_NEG_BLOOD_VS_PRE_GC_TONSIL_BCELL_DN	NA	NA	NA	NA	NA	NA	0.0297255	0	NA	NA	NA	NA	NA	NA	NA	NA	NA	NA
GSE12845_IGD_POS_BLOOD_VS_PRE_GC_TONSIL_BCELL_DN	5.55499e-05	0	0.000258805	0	NA	NA	5.15587e-08	0	3.02406e-07	0	NA	NA	NA	NA	NA	NA	NA	NA
GSE13306_TREG_VS_TCONV_DN	NA	NA	NA	NA	NA	NA	NA	NA	0.0224624	0	NA	NA	NA	NA	NA	NA	NA	NA
GSE13411_IGM_MEMORY_BCELL_VS_PLASMA_CELL_DN	0.0155634	0.00827545	NA	NA	NA	NA	0.0423163	0.014981	NA	NA	NA	NA	NA	NA	NA	NA	NA	NA
GSE13411_NAIVE_BCELL_VS_PLASMA_CELL_DN	NA	NA	0.0060754	0.020808	NA	NA	NA	NA	0.0129472	0.0205502	NA	NA	NA	NA	NA	NA	NA	NA
GSE13411_PLASMA_CELL_VS_MEMORY_BCELL_UP	4.0642e-05	0	5.79599e-07	0	NA	NA	1.07074e-05	0	9.32201e-08	0	NA	NA	NA	NA	NA	NA	NA	NA
GSE13411_SWITCHED_MEMORY_BCELL_VS_PLASMA_CELL_DN	NA	NA	0.000929793	0.0358573	NA	NA	NA	NA	0.00151349	0.0248412	NA	NA	NA	NA	NA	NA	NA	NA
GSE14000_4H_VS_16H_LPS_DC_TRANSLATED_RNA_DN	NA	NA	NA	NA	NA	NA	0.0386539	0.0311964	NA	NA	NA	NA	NA	NA	NA	NA	NA	NA
GSE1432_CTRL_VS_IFNG_6H_MICROGLIA_UP	NA	NA	NA	NA	NA	NA	NA	NA	0.0129472	0	NA	NA	NA	NA	NA	NA	NA	NA
GSE14350_TREG_VS_TEFF_IN_IL2RB_KO_DN	NA	NA	0.0025797	0	NA	NA	NA	NA	0.00721158	0	NA	NA	NA	NA	NA	NA	NA	NA
GSE1460_CD4_THYMOCYTE_VS_NAIVE_CD4_TCELL_ADULT_BLOOD_UP	NA	NA	NA	NA	NA	NA	0.00594787	0	NA	NA	NA	NA	NA	NA	NA	NA	NA	NA
GSE1460_DP_THYMOCYTE_VS_NAIVE_CD4_TCELL_ADULT_BLOOD_UP	0.0165271	0	0.0259576	0	NA	NA	8.44538e-05	0	0.00053233	0	NA	NA	NA	NA	NA	NA	NA	NA
GSE1460_INTRATHYMIC_T_PROGENITOR_VS_CD4_THYMOCYTE_UP	NA	NA	NA	NA	NA	NA	NA	NA	0.0190033	0.0160906	NA	NA	NA	NA	NA	NA	NA	NA
GSE1460_INTRATHYMIC_T_PROGENITOR_VS_NAIVE_CD4_TCELL_ADULT_BLOOD_UP	0.0194671	0	0.00570616	0	NA	NA	0.000286607	0	3.15418e-05	0	NA	NA	NA	NA	NA	NA	NA	NA
GSE14769_UNSTIM_VS_120MIN_LPS_BMDM_DN	NA	NA	NA	NA	0.00250213	0	NA	NA	NA	NA	0.00171431	0	NA	NA	NA	NA	NA	NA
GSE14769_UNSTIM_VS_20MIN_LPS_BMDM_DN	NA	NA	NA	NA	NA	NA	0.0450581	0.0263238	NA	NA	NA	NA	NA	NA	NA	NA	NA	NA
GSE14769_UNSTIM_VS_40MIN_LPS_BMDM_DN	NA	NA	NA	NA	0.00654591	0	NA	NA	NA	NA	0.00500561	0	NA	NA	NA	NA	NA	NA
GSE14769_UNSTIM_VS_80MIN_LPS_BMDM_DN	NA	NA	NA	NA	0.00828877	0	NA	NA	NA	NA	0.00636594	0	NA	NA	NA	NA	NA	NA
GSE15324_ELF4_KO_VS_WT_NAIVE_CD8_TCELL_UP	NA	NA	NA	NA	NA	NA	NA	NA	0.0285775	0.0394857	NA	NA	NA	NA	NA	NA	NA	NA
GSE15750_DAY6_VS_DAY10_EFF_CD8_TCELL_UP	4.56113e-13	0	1.24037e-19	0	NA	NA	1.2184e-19	0	3.27393e-28	0	NA	NA	NA	NA	NA	NA	NA	NA
GSE15750_DAY6_VS_DAY10_TRAF6KO_EFF_CD8_TCELL_UP	4.14212e-19	0	6.37367e-23	0	NA	NA	4.62377e-26	0	2.19127e-32	0	NA	NA	NA	NA	NA	NA	NA	NA
GSE15930_NAIVE_VS_24H_IN_VITRO_STIM_CD8_TCELL_DN	NA	NA	NA	NA	NA	NA	NA	NA	0.0218711	0	NA	NA	NA	NA	NA	NA	NA	NA
GSE15930_NAIVE_VS_24H_IN_VITRO_STIM_IL12_CD8_TCELL_DN	NA	NA	NA	NA	NA	NA	NA	NA	0.0242095	0	NA	NA	NA	NA	NA	NA	NA	NA
GSE15930_NAIVE_VS_24H_IN_VITRO_STIM_INFAB_CD8_TCELL_DN	NA	NA	NA	NA	NA	NA	NA	NA	0.0234994	0	NA	NA	NA	NA	NA	NA	NA	NA
GSE15930_NAIVE_VS_48H_IN_VITRO_STIM_CD8_TCELL_DN	NA	NA	NA	NA	NA	NA	0.0309125	0	0.000191078	0	NA	NA	NA	NA	NA	NA	NA	NA
GSE15930_NAIVE_VS_72H_IN_VITRO_STIM_CD8_TCELL_DN	0.00888168	0	0.000191185	0	NA	NA	5.59568e-06	0	2.24093e-08	0	NA	NA	NA	NA	NA	NA	NA	NA
GSE15930_NAIVE_VS_72H_IN_VITRO_STIM_IFNAB_CD8_TCELL_DN	NA	NA	0.0328625	0	NA	NA	0.000506544	0	0.000110031	0	NA	NA	NA	NA	NA	NA	NA	NA
GSE15930_NAIVE_VS_72H_IN_VITRO_STIM_TRICHOSTATINA_CD8_TCELL_DN	NA	NA	NA	NA	NA	NA	NA	NA	0.00563257	0	NA	NA	NA	NA	NA	NA	NA	NA
GSE17580_TREG_VS_TEFF_S_MANSONI_INF_UP	NA	NA	NA	NA	NA	NA	0.0194616	0	NA	NA	NA	NA	NA	NA	NA	NA	NA	NA
GSE17721_CTRL_VS_CPG_12H_BMDM_UP	NA	NA	NA	NA	NA	NA	NA	NA	0.0103202	0	NA	NA	NA	NA	NA	NA	NA	NA
GSE17721_CTRL_VS_PAM3CSK4_8H_BMDM_UP	NA	NA	NA	NA	NA	NA	NA	NA	0.0120621	0.00621589	NA	NA	NA	NA	NA	NA	NA	NA
GSE17721_LPS_VS_PAM3CSK4_2H_BMDM_UP	NA	NA	NA	NA	NA	NA	0.0404442	0.0263238	NA	NA	NA	NA	NA	NA	NA	NA	NA	NA
GSE17721_LPS_VS_POLYIC_1H_BMDM_UP	NA	NA	NA	NA	0.0493918	0.0353855	NA	NA	NA	NA	0.038571	0.0310795	NA	NA	NA	NA	NA	NA
GSE17974_0H_VS_0.5H_IN_VITRO_ACT_CD4_TCELL_DN	NA	NA	NA	NA	0.00356352	0.0353855	NA	NA	NA	NA	0.0122569	0.0354864	NA	NA	NA	NA	NA	NA
GSE17974_0H_VS_24H_IN_VITRO_ACT_CD4_TCELL_DN	NA	NA	NA	NA	NA	NA	0.00471527	0	NA	NA	NA	NA	NA	NA	NA	NA	NA	NA
GSE17974_CTRL_VS_ACT_IL4_AND_ANTI_IL12_48H_CD4_TCELL_DN	NA	NA	NA	NA	NA	NA	NA	NA	0.0112199	0	NA	NA	NA	NA	NA	NA	NA	NA
GSE18791_CTRL_VS_NEWCASTLE_VIRUS_DC_1H_UP	0.0172378	0.0310329	0.00178324	0.0285112	NA	NA	NA	NA	NA	NA	NA	NA	NA	NA	4.81574e-05	0.0206012	NA	NA
GSE20366_EX_VIVO_VS_HOMEOSTATIC_CONVERSION_TREG_DN	0.000393283	0	0.0025797	0	NA	NA	4.5299e-07	0	2.77166e-06	0	NA	NA	NA	NA	NA	NA	NA	NA
GSE20715_0H_VS_48H_OZONE_LUNG_DN	0.0289644	0	0.000276505	0	NA	NA	0.000671324	0	2.76394e-06	0	NA	NA	NA	NA	NA	NA	NA	NA
GSE20715_0H_VS_48H_OZONE_TLR4_KO_LUNG_DN	0.0305603	0	0.0137316	0	NA	NA	0.000722224	0	0.000894136	0	NA	NA	NA	NA	NA	NA	NA	NA
GSE22886_DAY0_VS_DAY1_MONOCYTE_IN_CULTURE_DN	NA	NA	NA	NA	0.00250213	0	0.00393939	0	NA	NA	0.00172284	0	NA	NA	NA	NA	NA	NA
GSE22886_NEUTROPHIL_VS_DC_UP	NA	NA	NA	NA	0.0376973	0	0.0350407	0.014981	NA	NA	0.0289484	0	NA	NA	NA	NA	NA	NA
GSE22886_UNSTIM_VS_IL2_STIM_NKCELL_DN	NA	NA	NA	NA	NA	NA	0.00129525	0	NA	NA	NA	NA	NA	NA	NA	NA	NA	NA
GSE24026_PD1_LIGATION_VS_CTRL_IN_ACT_TCELL_LINE_DN	NA	NA	NA	NA	NA	NA	0.0144012	0.00825896	NA	NA	NA	NA	NA	NA	NA	NA	NA	NA
GSE24081_CONTROLLER_VS_PROGRESSOR_HIV_SPECIFIC_CD8_TCELL_UP	NA	NA	NA	NA	0.0384981	0.00846987	NA	NA	NA	NA	0.0292754	0	NA	NA	NA	NA	NA	NA
GSE24142_EARLY_THYMIC_PROGENITOR_VS_DN2_THYMOCYTE_ADULT_DN	0.0256291	0	0.0358017	0	NA	NA	0.00215617	0	0.0043009	0	NA	NA	NA	NA	NA	NA	NA	NA
GSE24634_IL4_VS_CTRL_TREATED_NAIVE_CD4_TCELL_DAY10_UP	0.0152438	0	0.0046212	0	NA	NA	0.000825433	0	2.49727e-05	0	NA	NA	NA	NA	NA	NA	NA	NA
GSE24634_IL4_VS_CTRL_TREATED_NAIVE_CD4_TCELL_DAY7_UP	3.62495e-07	0	8.73344e-08	0	NA	NA	1.74169e-09	0	2.31953e-12	0	NA	NA	NA	NA	NA	NA	NA	NA
GSE24634_NAIVE_CD4_TCELL_VS_DAY7_IL4_CONV_TREG_DN	NA	NA	NA	NA	NA	NA	NA	NA	0.00103137	0	NA	NA	NA	NA	NA	NA	NA	NA
GSE24634_TEFF_VS_TCONV_DAY10_IN_CULTURE_UP	8.72903e-05	0	1.14419e-06	0	NA	NA	1.33489e-07	0	1.41438e-10	0	NA	NA	NA	NA	NA	NA	NA	NA
GSE24634_TEFF_VS_TCONV_DAY3_IN_CULTURE_UP	0.0289644	0	0.000276505	0	NA	NA	4.10096e-05	0	3.51114e-08	0	NA	NA	NA	NA	NA	NA	NA	NA
GSE24634_TEFF_VS_TCONV_DAY5_IN_CULTURE_UP	0.000517442	0	0.000972347	0	NA	NA	7.48384e-06	0	2.79635e-07	0	NA	NA	NA	NA	NA	NA	NA	NA
GSE24634_TEFF_VS_TCONV_DAY7_IN_CULTURE_DN	NA	NA	NA	NA	NA	NA	NA	NA	NA	NA	0.0401226	0	NA	NA	NA	NA	NA	NA
GSE24634_TEFF_VS_TCONV_DAY7_IN_CULTURE_UP	1.95138e-08	0	6.8175e-13	0	NA	NA	6.34247e-13	0	1.34515e-19	0	NA	NA	NA	NA	NA	NA	NA	NA
GSE24634_TREG_VS_TCONV_POST_DAY10_IL4_CONVERSION_UP	0.0381987	0	0.0078961	0	NA	NA	8.44538e-05	0	1.15051e-05	0	NA	NA	NA	NA	NA	NA	NA	NA
GSE24634_TREG_VS_TCONV_POST_DAY3_IL4_CONVERSION_DN	NA	NA	NA	NA	0.0493918	0.0353855	NA	NA	NA	NA	0.038571	0.0264076	NA	NA	NA	NA	NA	NA
GSE24634_TREG_VS_TCONV_POST_DAY5_IL4_CONVERSION_UP	NA	NA	NA	NA	NA	NA	NA	NA	0.0204711	0	NA	NA	NA	NA	NA	NA	NA	NA
GSE24634_TREG_VS_TCONV_POST_DAY7_IL4_CONVERSION_DN	0.00946538	0.0150081	NA	NA	NA	NA	0.00623331	0.0209042	NA	NA	NA	NA	NA	NA	NA	NA	NA	NA
GSE24634_TREG_VS_TCONV_POST_DAY7_IL4_CONVERSION_UP	0.00119086	0	8.3243e-06	0	NA	NA	5.59568e-06	0	2.17278e-09	0	NA	NA	NA	NA	NA	NA	NA	NA
GSE2706_UNSTIM_VS_2H_LPS_AND_R848_DC_DN	NA	NA	NA	NA	0.0225889	0	NA	NA	NA	NA	0.016668	0	NA	NA	NA	NA	NA	NA
GSE27786_LIN_NEG_VS_ERYTHROBLAST_DN	NA	NA	NA	NA	NA	NA	0.0025735	0	NA	NA	NA	NA	NA	NA	NA	NA	NA	NA
GSE29614_CTRL_VS_DAY7_TIV_FLU_VACCINE_PBMC_DN	1.60066e-05	0	4.66981e-07	0	NA	NA	5.07837e-09	0	1.0288e-10	0	NA	NA	NA	NA	NA	NA	NA	NA
GSE29614_CTRL_VS_TIV_FLU_VACCINE_PBMC_2007_DN	5.72695e-05	0	4.9242e-06	0	NA	NA	2.44903e-06	0	6.75215e-07	0	NA	NA	NA	NA	NA	NA	NA	NA
GSE29614_DAY3_VS_DAY7_TIV_FLU_VACCINE_PBMC_DN	0.0407093	0	0.00162376	0	NA	NA	0.000176914	0	1.55789e-06	0	NA	NA	NA	NA	NA	NA	NA	NA
GSE29617_CTRL_VS_DAY7_TIV_FLU_VACCINE_PBMC_2008_UP	NA	NA	NA	NA	0.00190648	0	NA	NA	NA	NA	0.00132847	0	NA	NA	NA	NA	NA	NA
GSE29617_CTRL_VS_TIV_FLU_VACCINE_PBMC_2008_UP	NA	NA	NA	NA	0.0205362	0.0150627	NA	NA	NA	NA	0.0155182	0	NA	NA	NA	NA	NA	NA
GSE29618_BCELL_VS_MONOCYTE_DN	NA	NA	NA	NA	NA	NA	NA	NA	NA	NA	0.0434047	0	NA	NA	NA	NA	NA	NA
GSE29618_BCELL_VS_PDC_UP	NA	NA	NA	NA	0.035445	0	NA	NA	NA	NA	0.0274911	0	NA	NA	NA	NA	NA	NA
GSE29618_MONOCYTE_VS_MDC_UP	NA	NA	NA	NA	0.0225889	0	NA	NA	NA	NA	0.016505	0	NA	NA	NA	NA	NA	NA
GSE29618_MONOCYTE_VS_PDC_UP	NA	NA	NA	NA	NA	NA	NA	NA	NA	NA	0.0434047	0	NA	NA	NA	NA	NA	NA
GSE30962_ACUTE_VS_CHRONIC_LCMV_PRIMARY_INF_CD8_TCELL_DN	0.00529328	0	NA	NA	NA	NA	2.7998e-06	0	0.000458095	0	NA	NA	NA	NA	NA	NA	NA	NA
GSE30962_ACUTE_VS_CHRONIC_LCMV_SECONDARY_INF_CD8_TCELL_DN	NA	NA	0.0413773	0	NA	NA	0.00197666	0	0.00151349	0	NA	NA	NA	NA	NA	NA	NA	NA
GSE30962_PRIMARY_VS_SECONDARY_ACUTE_LCMV_INF_CD8_TCELL_UP	3.9196e-08	0	4.38212e-12	0	NA	NA	4.83918e-14	0	2.1668e-19	0	NA	NA	NA	NA	NA	NA	NA	NA
GSE31082_DP_VS_CD8_SP_THYMOCYTE_UP	0.0155884	0	NA	NA	NA	NA	0.000491535	0	0.00909523	0	NA	NA	NA	NA	NA	NA	NA	NA
GSE34205_HEALTHY_VS_RSV_INF_INFANT_PBMC_DN	0.0177041	0	0.00245663	0	NA	NA	0.000381024	0	1.2159e-05	0	NA	NA	NA	NA	NA	NA	NA	NA
GSE360_HIGH_DOSE_B_MALAYI_VS_M_TUBERCULOSIS_MAC_DN	NA	NA	NA	NA	0.04857	0	NA	NA	NA	NA	0.0384338	0.00850462	NA	NA	NA	NA	NA	NA
GSE360_L_DONOVANI_VS_M_TUBERCULOSIS_MAC_DN	NA	NA	NA	NA	0.0170403	0.0312199	NA	NA	NA	NA	0.0122569	0.00850462	NA	NA	NA	NA	NA	NA
GSE360_L_DONOVANI_VS_T_GONDII_DC_DN	NA	NA	NA	NA	NA	NA	NA	NA	0.0218711	0.0160906	NA	NA	NA	NA	NA	NA	NA	NA
GSE360_L_MAJOR_VS_T_GONDII_DC_UP	0.0451887	0.0358702	NA	NA	NA	NA	NA	NA	NA	NA	NA	NA	NA	NA	NA	NA	NA	NA
GSE36476_CTRL_VS_TSST_ACT_40H_MEMORY_CD4_TCELL_OLD_DN	2.03627e-10	0	3.28634e-10	0	NA	NA	7.1481e-13	0	8.10781e-16	0	NA	NA	NA	NA	NA	NA	NA	NA
GSE36476_CTRL_VS_TSST_ACT_40H_MEMORY_CD4_TCELL_YOUNG_DN	2.73152e-09	0	4.74547e-09	0	NA	NA	9.55246e-11	0	2.60027e-14	0	NA	NA	NA	NA	NA	NA	NA	NA
GSE36476_CTRL_VS_TSST_ACT_72H_MEMORY_CD4_TCELL_OLD_DN	0.000124816	0	2.68464e-08	0	NA	NA	2.1325e-08	0	2.31425e-14	0	NA	NA	NA	NA	NA	NA	NA	NA
GSE36476_CTRL_VS_TSST_ACT_72H_MEMORY_CD4_TCELL_YOUNG_DN	3.61705e-08	0	3.31836e-09	0	NA	NA	1.08832e-12	0	1.20057e-15	0	NA	NA	NA	NA	NA	NA	NA	NA
GSE3982_BASOPHIL_VS_TH1_DN	NA	NA	NA	NA	NA	NA	0.00525282	0	0.0170224	0	NA	NA	NA	NA	NA	NA	NA	NA
GSE3982_BCELL_VS_TH1_DN	5.66602e-05	0	0.0225319	0	NA	NA	4.95955e-07	0	0.000458095	0	NA	NA	NA	NA	NA	NA	NA	NA
GSE3982_BCELL_VS_TH2_DN	NA	NA	0.0328625	0	NA	NA	0.00623331	0.00825896	0.000691614	0	NA	NA	NA	NA	NA	NA	NA	NA
GSE3982_CENT_MEMORY_CD4_TCELL_VS_TH1_DN	0.0428057	0	NA	NA	NA	NA	0.000286607	0	0.00117834	0	NA	NA	NA	NA	NA	NA	NA	NA
GSE3982_CENT_MEMORY_CD4_TCELL_VS_TH2_DN	NA	NA	0.0273515	0	NA	NA	NA	NA	0.00326457	0	NA	NA	NA	NA	NA	NA	NA	NA
GSE3982_DC_VS_MAC_DN	4.4629e-05	0	0.00335033	0	NA	NA	4.04797e-08	0	0.000728713	0	NA	NA	NA	NA	NA	NA	NA	NA
GSE3982_DC_VS_TH1_DN	NA	NA	NA	NA	NA	NA	0.00739696	0	0.0211626	0	NA	NA	NA	NA	NA	NA	NA	NA
GSE3982_DC_VS_TH2_DN	NA	NA	0.00191971	0	NA	NA	0.00393939	0	1.15818e-06	0	NA	NA	NA	NA	NA	NA	NA	NA
GSE3982_EFF_MEMORY_CD4_TCELL_VS_TH2_DN	NA	NA	0.000317869	0	NA	NA	0.000770983	0	3.76698e-07	0	NA	NA	NA	NA	NA	NA	NA	NA
GSE3982_MEMORY_CD4_TCELL_VS_TH1_DN	0.0182637	0	0.00544903	0	NA	NA	1.5227e-05	0	4.12129e-06	0	NA	NA	NA	NA	NA	NA	NA	NA
GSE3982_MEMORY_CD4_TCELL_VS_TH2_DN	0.0143352	0	0.000317869	0	NA	NA	1.07716e-05	0	3.76698e-07	0	NA	NA	NA	NA	NA	NA	NA	NA
GSE3982_NKCELL_VS_TH1_DN	0.00014735	0	0.0110381	0	NA	NA	3.24405e-05	0	0.000115878	0	NA	NA	NA	NA	NA	NA	NA	NA
GSE3982_NKCELL_VS_TH2_DN	0.00465602	0	0.0037132	0	NA	NA	0.000157765	0	1.93692e-05	0	NA	NA	NA	NA	NA	NA	NA	NA
GSE7460_CTRL_VS_TGFB_TREATED_ACT_TREG_UP	NA	NA	NA	NA	NA	NA	NA	NA	0.0497779	0	NA	NA	NA	NA	NA	NA	NA	NA
GSE7460_TCONV_VS_TREG_LN_DN	NA	NA	NA	NA	NA	NA	0.00823467	0	NA	NA	NA	NA	NA	NA	NA	NA	NA	NA
GSE7764_IL15_TREATED_VS_CTRL_NK_CELL_24H_UP	0.0396805	0	0.0136296	0	NA	NA	0.000122865	0	3.46545e-05	0	NA	NA	NA	NA	NA	NA	NA	NA
GSE7852_LN_VS_THYMUS_TCONV_DN	NA	NA	0.00459948	0	NA	NA	0.0025735	0	5.53504e-06	0	NA	NA	NA	NA	NA	NA	NA	NA
GSE8384_CTRL_VS_B_ABORTUS_4H_MAC_CELL_LINE_DN	NA	NA	NA	NA	NA	NA	NA	NA	NA	NA	0.0280725	0.0396205	NA	NA	NA	NA	NA	NA
GSE9006_HEALTHY_VS_TYPE_1_DIABETES_PBMC_AT_DX_DN	0.0256291	0.0150081	NA	NA	NA	NA	0.00215617	0.00825896	NA	NA	NA	NA	NA	NA	NA	NA	NA	NA
GSE9006_TYPE_1_DIABETES_AT_DX_VS_4MONTH_POST_DX_PBMC_UP	NA	NA	NA	NA	NA	NA	NA	NA	NA	NA	0.0463684	0.0396205	NA	NA	NA	NA	NA	NA
GSE9650_EFFECTOR_VS_MEMORY_CD8_TCELL_UP	0.00465602	0	0.00103386	0	NA	NA	8.13683e-06	0	2.58788e-06	0	NA	NA	NA	NA	NA	NA	NA	NA
GSE9988_ANTI_TREM1_AND_LPS_VS_CTRL_TREATED_MONOCYTES_UP	0.0356698	0	NA	NA	0.00442638	0	0.00276235	0	NA	NA	0.00318762	0	NA	NA	NA	NA	NA	NA
GSE9988_ANTI_TREM1_AND_LPS_VS_VEHICLE_TREATED_MONOCYTES_UP	0.0269686	0	NA	NA	NA	NA	0.00207655	0.00825896	NA	NA	NA	NA	NA	NA	NA	NA	NA	NA
GSE9988_ANTI_TREM1_VS_CTRL_TREATED_MONOCYTES_UP	NA	NA	NA	NA	0.00447751	0	0.000728454	0	NA	NA	0.00328051	0	NA	NA	NA	NA	NA	NA
GSE9988_ANTI_TREM1_VS_VEHICLE_TREATED_MONOCYTES_UP	NA	NA	NA	NA	NA	NA	0.000728454	0	0.0253611	0.00621589	NA	NA	NA	NA	NA	NA	NA	NA
GSE9988_LOW_LPS_VS_ANTI_TREM1_AND_LPS_MONOCYTE_DN	NA	NA	NA	NA	0.0152485	0	0.00136672	0	NA	NA	0.0112539	0	NA	NA	NA	NA	NA	NA
GSE9988_LOW_LPS_VS_CTRL_TREATED_MONOCYTE_UP	NA	NA	NA	NA	0.00216087	0	0.00981323	0	NA	NA	0.00147648	0	NA	NA	NA	NA	NA	NA
GSE9988_LPS_VS_CTRL_TREATED_MONOCYTE_UP	0.0396805	0	NA	NA	0.00178231	0	0.00725236	0	NA	NA	0.00124452	0	NA	NA	NA	NA	NA	NA
GSE9988_LPS_VS_LPS_AND_ANTI_TREM1_MONOCYTE_DN	NA	NA	NA	NA	NA	NA	0.00136672	0	NA	NA	0.0463615	0	NA	NA	NA	NA	NA	NA
GSE9988_LPS_VS_VEHICLE_TREATED_MONOCYTE_UP	NA	NA	NA	NA	0.0312602	0	0.0234909	0	NA	NA	0.023893	0	NA	NA	NA	NA	NA	NA
GTGGGTGK_UNKNOWN	NA	NA	NA	NA	0.04857	0.0264076	NA	NA	NA	NA	0.0370526	0.0153698	NA	NA	NA	NA	NA	NA
HADDAD_B_LYMPHOCYTE_PROGENITOR	NA	NA	NA	NA	0.0165701	0	NA	NA	NA	NA	0.0114403	0	NA	NA	NA	NA	NA	NA
HADDAD_T_LYMPHOCYTE_AND_NK_PROGENITOR_DN	NA	NA	NA	NA	NA	NA	0.049781	0.0263238	NA	NA	NA	NA	NA	NA	NA	NA	NA	NA
HAHTOLA_MYCOSIS_FUNGOIDES_CD4_UP	NA	NA	NA	NA	0.00356352	0	NA	NA	NA	NA	0.00280038	0	NA	NA	NA	NA	NA	NA
HAHTOLA_SEZARY_SYNDROM_UP	NA	NA	NA	NA	NA	NA	0.03544	0	NA	NA	NA	NA	NA	NA	NA	NA	NA	NA
HAMAI_APOPTOSIS_VIA_TRAIL_UP	NA	NA	0.00349841	0	NA	NA	0.00493601	0	2.66743e-05	0	NA	NA	NA	NA	NA	NA	NA	NA
HARRIS_HYPOXIA	NA	NA	NA	NA	0.0217572	0.0312199	NA	NA	NA	NA	0.0166053	0.0212434	NA	NA	NA	NA	NA	NA
HELLER_HDAC_TARGETS_SILENCED_BY_METHYLATION_UP	0.0215323	0.00827545	0.0138525	0.0322467	0.00373223	0	NA	NA	NA	NA	0.00781181	0	NA	NA	NA	NA	NA	NA
HELLER_SILENCED_BY_METHYLATION_UP	0.0050149	0	0.0158847	0.0358573	NA	NA	0.000431527	0	0.00160298	0.0491864	NA	NA	NA	NA	NA	NA	NA	NA
HINATA_NFKB_TARGETS_KERATINOCYTE_UP	NA	NA	NA	NA	NA	NA	0.0284639	0.00825896	NA	NA	NA	NA	NA	NA	NA	NA	NA	NA
HIRSCH_CELLULAR_TRANSFORMATION_SIGNATURE_DN	NA	NA	NA	NA	NA	NA	NA	NA	0.0282518	0.0113823	NA	NA	NA	NA	NA	NA	NA	NA
HOFFMANN_LARGE_TO_SMALL_PRE_BII_LYMPHOCYTE_UP	4.45576e-11	0	8.61614e-13	0	NA	NA	7.49082e-17	0	3.82404e-20	0	NA	NA	NA	NA	NA	NA	NA	NA
HONRADO_BREAST_CANCER_BRCA1_VS_BRCA2	NA	NA	NA	NA	NA	NA	NA	NA	0.0131324	0	NA	NA	NA	NA	NA	NA	NA	NA
HORIUCHI_WTAP_TARGETS_DN	5.94109e-07	0	6.65987e-12	0	NA	NA	5.69298e-11	0	2.43683e-20	0	NA	NA	NA	NA	NA	NA	NA	NA
HOSHIDA_LIVER_CANCER_LATE_RECURRENCE_UP	NA	NA	NA	NA	NA	NA	0.00948566	0	NA	NA	NA	NA	NA	NA	NA	NA	NA	NA
HOSHIDA_LIVER_CANCER_SUBCLASS_S1	NA	NA	NA	NA	NA	NA	0.0122846	0	NA	NA	NA	NA	NA	NA	NA	NA	NA	NA
HOSHIDA_LIVER_CANCER_SUBCLASS_S3	2.59269e-22	0	1.73203e-09	0	NA	NA	NA	NA	NA	NA	NA	NA	1.18734e-39	0	1.00696e-15	0	NA	NA
HOSHIDA_LIVER_CANCER_SURVIVAL_DN	2.13091e-05	0	0.000439295	0	NA	NA	NA	NA	NA	NA	NA	NA	2.99461e-10	0	4.33324e-06	0	NA	NA
HOSHIDA_LIVER_CANCER_SURVIVAL_UP	NA	NA	NA	NA	NA	NA	0.00514713	0	NA	NA	NA	NA	NA	NA	NA	NA	NA	NA
HOWLIN_PUBERTAL_MAMMARY_GLAND	NA	NA	NA	NA	NA	NA	NA	NA	NA	NA	NA	NA	NA	NA	0.0209151	0	NA	NA
HOXA9_DN.V1_DN	0.000161213	0	0.00351108	0	NA	NA	1.46403e-06	0	0.000122879	0	NA	NA	NA	NA	NA	NA	NA	NA
HSIAO_LIVER_SPECIFIC_GENES	1.32867e-50	0	2.79099e-29	0	NA	NA	NA	NA	NA	NA	NA	NA	4.0204e-77	0	1.65446e-43	0	NA	NA
HU_GENOTOXIC_DAMAGE_4HR	0.000579966	0	0.00655803	0	NA	NA	8.09969e-06	0	0.000229391	0	NA	NA	NA	NA	NA	NA	NA	NA
ICHIBA_GRAFT_VERSUS_HOST_DISEASE_35D_DN	1.54488e-06	0	0.0427353	0	NA	NA	NA	NA	NA	NA	NA	NA	5.45766e-09	0	NA	NA	NA	NA
ICHIBA_GRAFT_VERSUS_HOST_DISEASE_D7_DN	0.00761768	0	NA	NA	NA	NA	NA	NA	NA	NA	NA	NA	0.000194772	0	NA	NA	NA	NA
IIZUKA_LIVER_CANCER_PROGRESSION_G2_G3_UP	NA	NA	NA	NA	NA	NA	NA	NA	NA	NA	NA	NA	0.0443335	0	NA	NA	NA	NA
INTERPHASE	NA	NA	NA	NA	NA	NA	0.049781	0	NA	NA	NA	NA	NA	NA	NA	NA	NA	NA
INTERPHASE_OF_MITOTIC_CELL_CYCLE	NA	NA	NA	NA	NA	NA	0.0329731	0	NA	NA	NA	NA	NA	NA	NA	NA	NA	NA
INTRACELLULAR_NON_MEMBRANE_BOUND_ORGANELLE	NA	NA	0.0320775	0	NA	NA	0.0433547	0	8.47227e-06	0	NA	NA	NA	NA	NA	NA	NA	NA
INTRACELLULAR_ORGANELLE_PART	NA	NA	NA	NA	NA	NA	NA	NA	0.0255072	0	NA	NA	NA	NA	NA	NA	NA	NA
ISHIDA_E2F_TARGETS	5.32021e-08	0	3.35808e-12	0	NA	NA	1.16199e-11	0	4.03122e-17	0	NA	NA	NA	NA	NA	NA	NA	NA
JAEGER_METASTASIS_UP	9.52128e-07	0	1.49246e-07	0	NA	NA	2.01081e-08	0	3.25938e-09	0	NA	NA	NA	NA	NA	NA	NA	NA
JECHLINGER_EPITHELIAL_TO_MESENCHYMAL_TRANSITION_DN	NA	NA	NA	NA	NA	NA	NA	NA	NA	NA	0.0485572	0.00850462	NA	NA	NA	NA	NA	NA
JEON_SMAD6_TARGETS_DN	NA	NA	0.000532109	0.024871	NA	NA	NA	NA	0.000469275	0.0324813	NA	NA	NA	NA	NA	NA	NA	NA
JOHANSSON_GLIOMAGENESIS_BY_PDGFB_UP	NA	NA	0.0390644	0	NA	NA	NA	NA	0.0182179	0	NA	NA	NA	NA	NA	NA	NA	NA
JOHNSTONE_PARVB_TARGETS_3_DN	0.000817461	0	2.3272e-07	0	NA	NA	2.53012e-09	0	4.8201e-16	0	NA	NA	NA	NA	NA	NA	NA	NA
KAECH_DAY8_EFF_VS_DAY15_EFF_CD8_TCELL_UP	NA	NA	0.0328625	0	NA	NA	0.0194616	0	0.000110031	0	NA	NA	NA	NA	NA	NA	NA	NA
KAECH_DAY8_EFF_VS_MEMORY_CD8_TCELL_UP	0.0109843	0	5.245e-05	0	NA	NA	3.49212e-05	0	2.91878e-09	0	NA	NA	NA	NA	NA	NA	NA	NA
KAECH_NAIVE_VS_DAY8_EFF_CD8_TCELL_DN	NA	NA	0.034308	0	NA	NA	0.000544748	0	0.000115878	0	NA	NA	NA	NA	NA	NA	NA	NA
KAMMINGA_EZH2_TARGETS	0.00104894	0	0.000524316	0	NA	NA	9.73317e-06	0	4.12129e-06	0	NA	NA	NA	NA	NA	NA	NA	NA
KAN_RESPONSE_TO_ARSENIC_TRIOXIDE	0.00652349	0	0.0011516	0.0114848	NA	NA	0.00884871	0.00825896	0.0012969	0.00621589	NA	NA	NA	NA	NA	NA	NA	NA
KANG_DOXORUBICIN_RESISTANCE_UP	5.39937e-09	0	2.97929e-16	0	NA	NA	6.34247e-13	0	3.11108e-22	0	NA	NA	NA	NA	NA	NA	NA	NA
KAUFFMANN_DNA_REPLICATION_GENES	NA	NA	NA	NA	NA	NA	0.0056782	0	0.0372387	0	NA	NA	NA	NA	NA	NA	NA	NA
KAUFFMANN_MELANOMA_RELAPSE_UP	0.000151308	0	0.000753981	0	NA	NA	2.99745e-07	0	3.39838e-06	0	NA	NA	NA	NA	NA	NA	NA	NA
KEGG_ALANINE_ASPARTATE_AND_GLUTAMATE_METABOLISM	0.0149201	0	0.00469651	0.0163658	NA	NA	NA	NA	NA	NA	NA	NA	0.00073273	0	0.000924563	0.0114058	NA	NA
KEGG_ARACHIDONIC_ACID_METABOLISM	NA	NA	NA	NA	NA	NA	NA	NA	NA	NA	NA	NA	0.0167369	0.00821804	NA	NA	NA	NA
KEGG_ARGININE_AND_PROLINE_METABOLISM	8.36149e-05	0	0.0427353	0	NA	NA	NA	NA	NA	NA	NA	NA	9.11331e-08	0	0.0104627	0	NA	NA
KEGG_BETA_ALANINE_METABOLISM	0.0423863	0	NA	NA	NA	NA	NA	NA	NA	NA	NA	NA	0.00455763	0	NA	NA	NA	NA
KEGG_BUTANOATE_METABOLISM	6.94716e-05	0	0.00655803	0	NA	NA	NA	NA	NA	NA	NA	NA	5.19058e-06	0	0.0193218	0.00626284	NA	NA
KEGG_CELL_CYCLE	0.000398895	0	0.00026108	0	NA	NA	1.07435e-07	0	1.00465e-07	0	NA	NA	NA	NA	NA	NA	NA	NA
KEGG_COMPLEMENT_AND_COAGULATION_CASCADES	5.43698e-06	0	0.0107205	0	NA	NA	NA	NA	NA	NA	NA	NA	6.65809e-07	0	0.000920827	0	NA	NA
KEGG_CYSTEINE_AND_METHIONINE_METABOLISM	0.0110877	0	0.00188659	0	NA	NA	NA	NA	NA	NA	NA	NA	0.000300501	0	0.000204421	0	NA	NA
KEGG_DNA_REPLICATION	NA	NA	NA	NA	NA	NA	0.0188844	0	NA	NA	NA	NA	NA	NA	NA	NA	NA	NA
KEGG_DRUG_METABOLISM_CYTOCHROME_P450	1.22197e-05	0	0.0011516	0	NA	NA	NA	NA	NA	NA	NA	NA	5.45766e-09	0	7.47575e-05	0	NA	NA
KEGG_DRUG_METABOLISM_OTHER_ENZYMES	0.001636	0	NA	NA	NA	NA	NA	NA	NA	NA	NA	NA	1.68028e-05	0	NA	NA	NA	NA
KEGG_FATTY_ACID_METABOLISM	4.46881e-07	0	0.00188659	0	NA	NA	NA	NA	NA	NA	NA	NA	1.38718e-10	0	0.000204421	0	NA	NA
KEGG_GLYCINE_SERINE_AND_THREONINE_METABOLISM	1.48327e-08	0	0.000472081	0	NA	NA	NA	NA	NA	NA	NA	NA	3.16413e-12	0	4.88072e-05	0	NA	NA
KEGG_GLYCOLYSIS_GLUCONEOGENESIS	0.000313746	0	0.0148022	0	NA	NA	NA	NA	NA	NA	NA	NA	5.2081e-06	0	0.00207776	0	NA	NA
KEGG_HEMATOPOIETIC_CELL_LINEAGE	NA	NA	NA	NA	0.00540699	0.00846987	NA	NA	NA	NA	0.00417976	0.00850462	NA	NA	NA	NA	NA	NA
KEGG_HISTIDINE_METABOLISM	NA	NA	NA	NA	NA	NA	NA	NA	NA	NA	NA	NA	0.0169944	0	NA	NA	NA	NA
KEGG_LINOLEIC_ACID_METABOLISM	0.000745175	0.00827545	0.0203084	0.00623928	NA	NA	NA	NA	NA	NA	NA	NA	0.00361663	0	NA	NA	NA	NA
KEGG_LYSINE_DEGRADATION	0.00205648	0	NA	NA	NA	NA	NA	NA	NA	NA	NA	NA	2.19743e-05	0	NA	NA	NA	NA
KEGG_METABOLISM_OF_XENOBIOTICS_BY_CYTOCHROME_P450	8.36149e-05	0	0.0427353	0	NA	NA	NA	NA	NA	NA	NA	NA	9.11331e-08	0	0.0104627	0	NA	NA
KEGG_NOD_LIKE_RECEPTOR_SIGNALING_PATHWAY	NA	NA	NA	NA	0.0352501	0	NA	NA	NA	NA	0.0278027	0.00850462	NA	NA	NA	NA	NA	NA
KEGG_OOCYTE_MEIOSIS	NA	NA	0.00406205	0	NA	NA	NA	NA	0.000127814	0	NA	NA	NA	NA	NA	NA	NA	NA
KEGG_P53_SIGNALING_PATHWAY	0.00242543	0	0.00885789	0.00623928	NA	NA	7.92645e-05	0.00825896	0.00108504	0.00621589	NA	NA	NA	NA	NA	NA	NA	NA
KEGG_PEROXISOME	NA	NA	NA	NA	NA	NA	NA	NA	NA	NA	NA	NA	0.0018333	0	NA	NA	NA	NA
KEGG_PPAR_SIGNALING_PATHWAY	0.00066075	0	NA	NA	NA	NA	NA	NA	NA	NA	NA	NA	0.000941984	0	NA	NA	NA	NA
KEGG_PRION_DISEASES	NA	NA	NA	NA	NA	NA	NA	NA	NA	NA	NA	NA	NA	NA	0.0320539	0	NA	NA
KEGG_PROGESTERONE_MEDIATED_OOCYTE_MATURATION	NA	NA	0.00109261	0	NA	NA	0.00884871	0.0311964	3.31914e-05	0	NA	NA	NA	NA	NA	NA	NA	NA
KEGG_PROPANOATE_METABOLISM	NA	NA	NA	NA	NA	NA	NA	NA	NA	NA	NA	NA	0.018935	0	NA	NA	NA	NA
KEGG_PYRUVATE_METABOLISM	0.0182093	0	NA	NA	NA	NA	NA	NA	NA	NA	NA	NA	0.00505921	0	NA	NA	NA	NA
KEGG_RETINOL_METABOLISM	2.12837e-11	0	1.63369e-06	0	NA	NA	NA	NA	NA	NA	NA	NA	1.6159e-16	0	2.43092e-08	0	NA	NA
KEGG_STARCH_AND_SUCROSE_METABOLISM	0.0215323	0	NA	NA	NA	NA	NA	NA	NA	NA	NA	NA	0.00116662	0	NA	NA	NA	NA
KEGG_STEROID_HORMONE_BIOSYNTHESIS	0.0110877	0	NA	NA	NA	NA	NA	NA	NA	NA	NA	NA	0.000300501	0	NA	NA	NA	NA
KEGG_TRYPTOPHAN_METABOLISM	4.08328e-05	0	NA	NA	NA	NA	NA	NA	NA	NA	NA	NA	7.62019e-08	0	NA	NA	NA	NA
KEGG_TYROSINE_METABOLISM	0.0304884	0	0.0011036	0	NA	NA	NA	NA	NA	NA	NA	NA	0.00179403	0	0.000116458	0	NA	NA
KEGG_VALINE_LEUCINE_AND_ISOLEUCINE_DEGRADATION	0.000334879	0	0.0352884	0	NA	NA	NA	NA	NA	NA	NA	NA	1.12389e-05	0	0.00844202	0	NA	NA
KHETCHOUMIAN_TRIM24_TARGETS_UP	NA	NA	NA	NA	0.00356352	0	NA	NA	NA	NA	0.00265565	0	NA	NA	NA	NA	NA	NA
KIM_WT1_TARGETS_DN	NA	NA	0.00169365	0	NA	NA	0.00489494	0	9.14661e-08	0	NA	NA	NA	NA	NA	NA	NA	NA
KINASE_REGULATOR_ACTIVITY	NA	NA	NA	NA	NA	NA	NA	NA	0.0127476	0.0324813	NA	NA	NA	NA	NA	NA	NA	NA
KINETOCHORE	NA	NA	0.0203084	0	NA	NA	NA	NA	0.00142698	0.00621589	NA	NA	NA	NA	NA	NA	NA	NA
KINSEY_TARGETS_OF_EWSR1_FLII_FUSION_UP	1.95739e-06	0	2.94803e-11	0	NA	NA	2.57374e-14	0	3.36568e-26	0	NA	NA	NA	NA	NA	NA	NA	NA
KOBAYASHI_EGFR_SIGNALING_24HR_DN	6.90118e-17	0	1.10367e-22	0	NA	NA	4.02746e-27	0	2.35011e-35	0	NA	NA	NA	NA	NA	NA	NA	NA
KONDO_PROSTATE_CANCER_WITH_H3K27ME3	0.0131898	0.0261577	0.00516478	0.0114848	NA	NA	NA	NA	NA	NA	NA	NA	0.0298966	0	0.000741179	0.00626284	NA	NA
KONG_E2F3_TARGETS	6.85633e-07	0	2.70128e-07	0	NA	NA	7.15974e-11	0	2.67927e-11	0	NA	NA	NA	NA	NA	NA	NA	NA
KORKOLA_TERATOMA	NA	NA	NA	NA	NA	NA	0.0188844	0	NA	NA	NA	NA	NA	NA	NA	NA	NA	NA
KTGGYRSGAA_UNKNOWN	NA	NA	NA	NA	NA	NA	NA	NA	0.0428159	0	NA	NA	NA	NA	NA	NA	NA	NA
LABBE_WNT3A_TARGETS_UP	1.16843e-05	0	8.6563e-06	0	NA	NA	5.46647e-07	0	2.4776e-06	0	NA	NA	NA	NA	NA	NA	NA	NA
LE_EGR2_TARGETS_UP	9.06748e-06	0	5.44784e-07	0	NA	NA	1.91549e-08	0	1.02267e-09	0	NA	NA	NA	NA	NA	NA	NA	NA
LE_NEURONAL_DIFFERENTIATION_DN	0.0140832	0	0.00903425	0	NA	NA	0.00103503	0	0.000604455	0	NA	NA	NA	NA	NA	NA	NA	NA
LEE_CALORIE_RESTRICTION_NEOCORTEX_UP	NA	NA	NA	NA	NA	NA	0.0112874	0.00825896	NA	NA	NA	NA	NA	NA	NA	NA	NA	NA
LEE_EARLY_T_LYMPHOCYTE_UP	3.23099e-14	0	1.41035e-16	0	NA	NA	2.04277e-19	0	8.04253e-24	0	NA	NA	NA	NA	NA	NA	NA	NA
LEE_LIVER_CANCER	1.09859e-16	0	4.56963e-15	0	NA	NA	NA	NA	NA	NA	NA	NA	9.79334e-24	0	3.00252e-19	0	NA	NA
LEE_LIVER_CANCER_ACOX1_DN	2.20218e-11	0	0.00558487	0	NA	NA	NA	NA	NA	NA	NA	NA	6.56035e-15	0	0.00424792	0	NA	NA
LEE_LIVER_CANCER_CIPROFIBRATE_DN	1.13741e-09	0	5.05142e-07	0	NA	NA	NA	NA	NA	NA	NA	NA	3.70228e-14	0	2.43092e-08	0	NA	NA
LEE_LIVER_CANCER_DENA_DN	1.20218e-12	0	8.71822e-05	0	NA	NA	NA	NA	NA	NA	NA	NA	1.35703e-18	0	1.36e-05	0	NA	NA
LEE_LIVER_CANCER_DENA_UP	0.00113236	0.0150081	0.000972347	0.00623928	NA	NA	0.000260032	0	0.000683496	0.0205502	NA	NA	NA	NA	NA	NA	NA	NA
LEE_LIVER_CANCER_E2F1_DN	1.40495e-09	0	0.000119421	0	NA	NA	NA	NA	NA	NA	NA	NA	1.9948e-12	0	3.36136e-05	0	NA	NA
LEE_LIVER_CANCER_MYC_DN	0.0213618	0	NA	NA	NA	NA	NA	NA	NA	NA	NA	NA	0.00317935	0	NA	NA	NA	NA
LEE_LIVER_CANCER_MYC_E2F1_DN	1.52563e-11	0	0.000119421	0	NA	NA	NA	NA	NA	NA	NA	NA	4.57301e-15	0	3.36136e-05	0	NA	NA
LEE_LIVER_CANCER_MYC_E2F1_UP	0.000775978	0.0208866	1.98463e-06	0	NA	NA	0.000349391	0.014981	1.35526e-05	0	NA	NA	NA	NA	NA	NA	NA	NA
LEE_LIVER_CANCER_MYC_TGFA_DN	2.97077e-10	0	0.00109261	0	NA	NA	NA	NA	NA	NA	NA	NA	9.33238e-15	0	0.000480241	0	NA	NA
LEE_LIVER_CANCER_SURVIVAL_DN	0.00016966	0	0.00643079	0	NA	NA	1.1675e-08	0	8.64524e-06	0	NA	NA	NA	NA	NA	NA	NA	NA
LEE_LIVER_CANCER_SURVIVAL_UP	1.31929e-14	0	0.00459948	0	NA	NA	NA	NA	NA	NA	NA	NA	2.74383e-25	0	5.89584e-05	0	NA	NA
LEI_MYB_TARGETS	NA	NA	NA	NA	NA	NA	0.00408771	0	NA	NA	NA	NA	NA	NA	NA	NA	NA	NA
LI_AMPLIFIED_IN_LUNG_CANCER	NA	NA	NA	NA	NA	NA	0.00289867	0	NA	NA	NA	NA	NA	NA	NA	NA	NA	NA
LI_WILMS_TUMOR_ANAPLASTIC_UP	0.000151308	0	4.1407e-05	0	NA	NA	3.15675e-06	0	5.23103e-07	0	NA	NA	NA	NA	NA	NA	NA	NA
LI_WILMS_TUMOR_VS_FETAL_KIDNEY_1_DN	2.1694e-05	0	1.06081e-05	0	NA	NA	6.37428e-10	0	4.64109e-10	0	NA	NA	NA	NA	NA	NA	NA	NA
LIANG_SILENCED_BY_METHYLATION_2	0.028222	0.0401689	NA	NA	NA	NA	0.00665959	0.0209042	NA	NA	NA	NA	NA	NA	NA	NA	NA	NA
LIAO_HAVE_SOX4_BINDING_SITES	NA	NA	NA	NA	NA	NA	NA	NA	0.0428159	0	NA	NA	NA	NA	NA	NA	NA	NA
LIAO_METASTASIS	1.98512e-05	0	0.000345591	0	NA	NA	6.72307e-13	0	6.07364e-10	0	NA	NA	NA	NA	NA	NA	NA	NA
LIN_SILENCED_BY_TUMOR_MICROENVIRONMENT	0.0378194	0	NA	NA	NA	NA	0.00238331	0	NA	NA	NA	NA	NA	NA	NA	NA	NA	NA
LINDGREN_BLADDER_CANCER_CLUSTER_1_DN	0.00122791	0	1.1319e-06	0	NA	NA	9.76503e-08	0	1.52062e-12	0	NA	NA	NA	NA	NA	NA	NA	NA
LINDGREN_BLADDER_CANCER_CLUSTER_3_UP	5.41711e-06	0	3.93853e-11	0	NA	NA	1.94595e-09	0	1.73485e-17	0	NA	NA	NA	NA	NA	NA	NA	NA
LINDSTEDT_DENDRITIC_CELL_MATURATION_A	NA	NA	NA	NA	0.0314114	0.00846987	NA	NA	NA	NA	0.0255166	0	NA	NA	NA	NA	NA	NA
LIPID_METABOLIC_PROCESS	4.0834e-05	0	0.0035431	0	NA	NA	NA	NA	NA	NA	NA	NA	2.4899e-07	0	0.000717253	0	NA	NA
LU_TUMOR_ANGIOGENESIS_UP	NA	NA	NA	NA	NA	NA	0.0297255	0	0.0273095	0.00621589	NA	NA	NA	NA	NA	NA	NA	NA
LU_TUMOR_ENDOTHELIAL_MARKERS_UP	0.0351439	0.0358702	NA	NA	NA	NA	0.00289867	0.0311964	0.0240763	0.0248412	NA	NA	NA	NA	NA	NA	NA	NA
LU_TUMOR_VASCULATURE_UP	0.00248389	0	0.0374417	0.00623928	NA	NA	6.11548e-05	0	0.00288093	0.00621589	NA	NA	NA	NA	NA	NA	NA	NA
LY_AGING_OLD_DN	NA	NA	0.00749232	0	NA	NA	0.0110592	0	0.000148825	0	NA	NA	NA	NA	NA	NA	NA	NA
M_PHASE	0.000787507	0	5.2843e-05	0	NA	NA	5.46647e-07	0	1.66797e-08	0	NA	NA	NA	NA	NA	NA	NA	NA
M_PHASE_OF_MITOTIC_CELL_CYCLE	0.00157692	0	1.34582e-05	0	NA	NA	4.29462e-06	0	6.56635e-09	0	NA	NA	NA	NA	NA	NA	NA	NA
MANALO_HYPOXIA_DN	NA	NA	0.0026061	0	NA	NA	0.00611004	0	3.50261e-07	0	NA	NA	NA	NA	NA	NA	NA	NA
MARKEY_RB1_ACUTE_LOF_DN	4.45831e-06	0	7.28891e-11	0	NA	NA	1.16199e-11	0	2.59452e-18	0	NA	NA	NA	NA	NA	NA	NA	NA
MARKEY_RB1_CHRONIC_LOF_UP	0.0221774	0	0.0231763	0	NA	NA	0.000569245	0	0.0014673	0	NA	NA	NA	NA	NA	NA	NA	NA
MARSON_BOUND_BY_E2F4_UNSTIMULATED	3.71241e-06	0	1.90573e-11	0	NA	NA	1.04291e-12	0	2.87778e-21	0	NA	NA	NA	NA	NA	NA	NA	NA
MARTENS_TRETINOIN_RESPONSE_DN	NA	NA	NA	NA	NA	NA	NA	NA	0.0116961	0	NA	NA	NA	NA	NA	NA	NA	NA
MARTINEZ_RESPONSE_TO_TRABECTEDIN_DN	NA	NA	NA	NA	NA	NA	NA	NA	0.0102488	0	NA	NA	NA	NA	NA	NA	NA	NA
MASSARWEH_TAMOXIFEN_RESISTANCE_UP	0.0286181	0.0208866	NA	NA	NA	NA	0.000148265	0.00825896	0.0321086	0.0113823	NA	NA	NA	NA	NA	NA	NA	NA
MCDOWELL_ACUTE_LUNG_INJURY_UP	NA	NA	NA	NA	0.0197144	0.0264076	NA	NA	NA	NA	0.0155182	0.0396205	NA	NA	NA	NA	NA	NA
MCLACHLAN_DENTAL_CARIES_DN	NA	NA	NA	NA	0.0351085	0	0.00159109	0.00825896	NA	NA	0.0256551	0	NA	NA	NA	NA	NA	NA
MCLACHLAN_DENTAL_CARIES_UP	NA	NA	NA	NA	0.0392076	0	0.00236889	0.00825896	NA	NA	0.0292021	0	NA	NA	NA	NA	NA	NA
MEISSNER_BRAIN_HCP_WITH_H3K4ME3_AND_H3K27ME3	0.00604898	0	0.00397797	0	NA	NA	8.77596e-05	0	7.04121e-06	0	NA	NA	NA	NA	NA	NA	NA	NA
MICROSOME	NA	NA	0.0182513	0	NA	NA	NA	NA	NA	NA	NA	NA	0.00437273	0	0.0041449	0.00626284	NA	NA
MICROTUBULE_BASED_PROCESS	NA	NA	NA	NA	NA	NA	NA	NA	0.0127476	0	NA	NA	NA	NA	NA	NA	NA	NA
MICROTUBULE_CYTOSKELETON	0.0333514	0	0.0012944	0	NA	NA	0.000134193	0	1.20276e-06	0	NA	NA	NA	NA	NA	NA	NA	NA
MICROTUBULE_CYTOSKELETON_ORGANIZATION_AND_BIOGENESIS	NA	NA	0.0374417	0	NA	NA	NA	NA	0.00288093	0	NA	NA	NA	NA	NA	NA	NA	NA
MICROTUBULE_ORGANIZING_CENTER	NA	NA	NA	NA	NA	NA	NA	NA	0.0287528	0	NA	NA	NA	NA	NA	NA	NA	NA
MISHRA_CARCINOMA_ASSOCIATED_FIBROBLAST_UP	NA	NA	NA	NA	NA	NA	0.0116754	0	NA	NA	NA	NA	NA	NA	NA	NA	NA	NA
MISSIAGLIA_REGULATED_BY_METHYLATION_DN	0.000445877	0	2.74051e-06	0	NA	NA	1.28537e-06	0	1.84023e-10	0	NA	NA	NA	NA	NA	NA	NA	NA
MISSIAGLIA_REGULATED_BY_METHYLATION_UP	NA	NA	NA	NA	0.0094923	0	NA	NA	NA	NA	0.00711903	0	NA	NA	NA	NA	NA	NA
MITOCHONDRION	NA	NA	NA	NA	NA	NA	NA	NA	NA	NA	NA	NA	0.0101632	0	NA	NA	NA	NA
MITOSIS	0.00118489	0	9.93198e-06	0	NA	NA	3.1105e-06	0	4.73188e-09	0	NA	NA	NA	NA	NA	NA	NA	NA
MITOTIC_CELL_CYCLE	0.000156032	0	1.12122e-06	0	NA	NA	1.57916e-08	0	2.05946e-11	0	NA	NA	NA	NA	NA	NA	NA	NA
MITOTIC_CELL_CYCLE_CHECKPOINT	NA	NA	0.00210638	0	NA	NA	0.0253231	0	6.28613e-05	0	NA	NA	NA	NA	NA	NA	NA	NA
MITSIADES_RESPONSE_TO_APLIDIN_DN	0.000485756	0	4.13712e-05	0	NA	NA	3.66441e-07	0	6.88486e-10	0	NA	NA	NA	NA	NA	NA	NA	NA
MIYAGAWA_TARGETS_OF_EWSR1_ETS_FUSIONS_DN	NA	NA	NA	NA	NA	NA	0.0108352	0	NA	NA	NA	NA	NA	NA	NA	NA	NA	NA
MODULE_1	NA	NA	NA	NA	NA	NA	0.0460191	0.0403644	NA	NA	NA	NA	NA	NA	NA	NA	NA	NA
MODULE_105	NA	NA	NA	NA	NA	NA	NA	NA	0.000601105	0	NA	NA	NA	NA	NA	NA	NA	NA
MODULE_112	0.00358409	0	NA	NA	NA	NA	NA	NA	NA	NA	NA	NA	0.00632613	0	NA	NA	NA	NA
MODULE_113	0.000307408	0	0.00768154	0	NA	NA	NA	NA	NA	NA	NA	NA	1.25726e-05	0	0.000256084	0	NA	NA
MODULE_117	4.68652e-14	0	2.49029e-05	0	NA	NA	NA	NA	NA	NA	NA	NA	1.79908e-19	0	1.25134e-08	0	NA	NA
MODULE_118	1.98512e-05	0	8.30773e-07	0	NA	NA	3.42677e-10	0	8.51643e-11	0	NA	NA	NA	NA	NA	NA	NA	NA
MODULE_124	NA	NA	0.0434629	0	NA	NA	0.00438802	0	0.000691614	0	NA	NA	NA	NA	NA	NA	NA	NA
MODULE_125	0.00920509	0	0.00597345	0	NA	NA	0.000171977	0	0.000113989	0	NA	NA	NA	NA	NA	NA	NA	NA
MODULE_126	0.0407093	0	NA	NA	NA	NA	6.69042e-05	0	0.000191078	0	NA	NA	NA	NA	NA	NA	NA	NA
MODULE_129	NA	NA	0.000799509	0	NA	NA	NA	NA	NA	NA	NA	NA	0.0130575	0.0259125	0.000506254	0	NA	NA
MODULE_135	2.22511e-08	0	0.000164708	0	NA	NA	NA	NA	NA	NA	NA	NA	4.61902e-10	0	1.64174e-05	0	NA	NA
MODULE_158	0.00664494	0	0.0046212	0	NA	NA	0.000118173	0	8.39237e-05	0	NA	NA	NA	NA	NA	NA	NA	NA
MODULE_16	NA	NA	NA	NA	NA	NA	NA	NA	0.0163669	0	NA	NA	NA	NA	NA	NA	NA	NA
MODULE_165	NA	NA	NA	NA	0.00373223	0	NA	NA	NA	NA	0.00290862	0	NA	NA	NA	NA	NA	NA
MODULE_17	NA	NA	0.00576123	0	NA	NA	0.00026597	0	2.25287e-06	0	NA	NA	NA	NA	NA	NA	NA	NA
MODULE_172	5.72695e-05	0.0261577	NA	NA	NA	NA	0.0217138	0.00825896	NA	NA	NA	NA	0.0223315	0.0147676	NA	NA	NA	NA
MODULE_176	0.0167181	0	NA	NA	NA	NA	NA	NA	NA	NA	NA	NA	0.016681	0	NA	NA	NA	NA
MODULE_18	NA	NA	NA	NA	NA	NA	5.73926e-05	0	0.000229391	0	NA	NA	NA	NA	NA	NA	NA	NA
MODULE_184	0.000174525	0	0.000130249	0	NA	NA	NA	NA	NA	NA	NA	NA	7.26991e-07	0	8.03677e-06	0	NA	NA
MODULE_197	NA	NA	0.0225319	0	NA	NA	0.0128494	0	0.00269354	0	NA	NA	NA	NA	NA	NA	NA	NA
MODULE_198	NA	NA	3.25325e-05	0	NA	NA	1.11831e-05	0	4.56086e-10	0	NA	NA	NA	NA	NA	NA	NA	NA
MODULE_205	NA	NA	NA	NA	NA	NA	0.0393283	0	0.0170224	0	NA	NA	NA	NA	NA	NA	NA	NA
MODULE_209	9.52128e-07	0	NA	NA	NA	NA	0.00372056	0.00825896	NA	NA	NA	NA	0.00315081	0	NA	NA	NA	NA
MODULE_210	NA	NA	NA	NA	NA	NA	0.00763728	0	0.0428159	0.0160906	NA	NA	NA	NA	NA	NA	NA	NA
MODULE_212	1.63576e-17	0	9.00284e-09	0	NA	NA	NA	NA	NA	NA	NA	NA	5.97605e-23	0	1.12555e-07	0	NA	NA
MODULE_221	0.000233827	0	0.000163453	0	NA	NA	NA	NA	NA	NA	NA	NA	1.00574e-06	0	9.91633e-06	0	NA	NA
MODULE_223	NA	NA	NA	NA	0.02687	0	NA	NA	NA	NA	0.0202003	0	NA	NA	NA	NA	NA	NA
MODULE_23	5.23454e-15	0	6.0792e-10	0	NA	NA	NA	NA	NA	NA	NA	NA	1.0234e-32	0	3.1614e-17	0	NA	NA
MODULE_235	3.82298e-05	0	NA	NA	NA	NA	NA	NA	NA	NA	NA	NA	3.93312e-08	0	NA	NA	NA	NA
MODULE_24	5.84329e-12	0	7.86978e-06	0	NA	NA	NA	NA	NA	NA	NA	NA	1.77567e-16	0	4.8621e-06	0	NA	NA
MODULE_244	0.014783	0	0.00885732	0	NA	NA	3.50448e-05	0	5.19539e-05	0	NA	NA	NA	NA	NA	NA	NA	NA
MODULE_249	0.00457045	0	NA	NA	NA	NA	NA	NA	NA	NA	NA	NA	0.00289499	0	NA	NA	NA	NA
MODULE_252	0.00638653	0	6.01134e-07	0	NA	NA	5.90003e-07	0	4.75259e-12	0	NA	NA	NA	NA	NA	NA	NA	NA
MODULE_27	NA	NA	NA	NA	0.00447751	0	NA	NA	NA	NA	0.00297662	0	NA	NA	NA	NA	NA	NA
MODULE_294	0.00338388	0	0.00130236	0	NA	NA	NA	NA	NA	NA	NA	NA	0.000132999	0	0.000226666	0	NA	NA
MODULE_3	NA	NA	NA	NA	NA	NA	0.00393939	0	0.00103679	0	NA	NA	NA	NA	NA	NA	NA	NA
MODULE_303	0.0181675	0	0.00564248	0	NA	NA	0.00088905	0	0.000190869	0	NA	NA	NA	NA	NA	NA	NA	NA
MODULE_305	0.000358671	0	NA	NA	NA	NA	NA	NA	NA	NA	NA	NA	5.57225e-06	0	NA	NA	NA	NA
MODULE_324	6.10598e-05	0.00827545	NA	NA	NA	NA	4.55815e-05	0.00825896	NA	NA	NA	NA	NA	NA	NA	NA	NA	NA
MODULE_333	NA	NA	NA	NA	NA	NA	NA	NA	NA	NA	NA	NA	0.0443335	0	NA	NA	NA	NA
MODULE_337	0.0187031	0	NA	NA	NA	NA	0.00040663	0	NA	NA	NA	NA	NA	NA	NA	NA	NA	NA
MODULE_342	0.0246152	0.0488084	0.00687721	0.0391954	NA	NA	0.0388412	0.0446707	NA	NA	NA	NA	NA	NA	NA	NA	NA	NA
MODULE_354	0.000234333	0	NA	NA	NA	NA	NA	NA	NA	NA	NA	NA	9.22504e-05	0	NA	NA	NA	NA
MODULE_372	NA	NA	NA	NA	NA	NA	NA	NA	0.0131324	0	NA	NA	NA	NA	NA	NA	NA	NA
MODULE_373	NA	NA	NA	NA	NA	NA	NA	NA	NA	NA	NA	NA	0.0259576	0	NA	NA	NA	NA
MODULE_38	NA	NA	NA	NA	0.0467876	0	NA	NA	NA	NA	0.0326213	0	NA	NA	NA	NA	NA	NA
MODULE_397	0.00920509	0	NA	NA	NA	NA	3.64467e-05	0	0.034252	0	NA	NA	NA	NA	NA	NA	NA	NA
MODULE_40	2.40885e-09	0	0.00796339	0	NA	NA	NA	NA	NA	NA	NA	NA	3.02799e-13	0	0.000422679	0	NA	NA
MODULE_403	0.00192696	0	9.26604e-06	0	NA	NA	0.000171977	0	3.65143e-07	0	NA	NA	NA	NA	NA	NA	NA	NA
MODULE_417	0.00596108	0.0208866	NA	NA	NA	NA	NA	NA	NA	NA	NA	NA	0.0381506	0.00821804	NA	NA	NA	NA
MODULE_43	1.1962e-06	0	0.000204734	0	NA	NA	NA	NA	NA	NA	NA	NA	7.31721e-10	0	1.66036e-05	0	NA	NA
MODULE_433	NA	NA	NA	NA	0.0467876	0	NA	NA	NA	NA	0.0384338	0.0264076	NA	NA	NA	NA	NA	NA
MODULE_440	2.24813e-07	0	0.000120935	0	NA	NA	NA	NA	NA	NA	NA	NA	2.44141e-10	0	1.21012e-05	0	NA	NA
MODULE_451	NA	NA	0.00767102	0	NA	NA	0.0106984	0	0.000276205	0	NA	NA	NA	NA	NA	NA	NA	NA
MODULE_46	NA	NA	NA	NA	0.00536249	0	NA	NA	NA	NA	0.00344615	0	NA	NA	NA	NA	NA	NA
MODULE_47	NA	NA	NA	NA	NA	NA	0.0459815	0.0209042	NA	NA	NA	NA	NA	NA	NA	NA	NA	NA
MODULE_485	0.000631211	0	0.00133034	0	NA	NA	3.56142e-06	0	1.17072e-05	0	NA	NA	NA	NA	NA	NA	NA	NA
MODULE_52	9.35772e-06	0	2.36185e-05	0	NA	NA	6.34389e-11	0	2.11587e-10	0	NA	NA	NA	NA	NA	NA	NA	NA
MODULE_53	0.011191	0	9.26604e-06	0	NA	NA	4.60678e-06	0	5.43729e-10	0	NA	NA	NA	NA	NA	NA	NA	NA
MODULE_54	1.31929e-14	0	5.44291e-19	0	NA	NA	2.89778e-24	0	2.23854e-30	0	NA	NA	NA	NA	NA	NA	NA	NA
MODULE_55	1.64519e-17	0	5.6774e-09	0	NA	NA	NA	NA	NA	NA	NA	NA	2.20246e-22	0	2.31447e-11	0	NA	NA
MODULE_562	0.0423863	0	NA	NA	NA	NA	0.00361867	0	0.0273095	0.00621589	NA	NA	NA	NA	NA	NA	NA	NA
MODULE_57	4.63253e-07	0	1.0276e-06	0	NA	NA	1.16525e-10	0	4.03597e-10	0	NA	NA	NA	NA	NA	NA	NA	NA
MODULE_573	NA	NA	NA	NA	NA	NA	0.0213404	0.00825896	NA	NA	NA	NA	NA	NA	NA	NA	NA	NA
MODULE_6	NA	NA	NA	NA	NA	NA	NA	NA	NA	NA	0.0434153	0	NA	NA	NA	NA	NA	NA
MODULE_64	NA	NA	NA	NA	9.30985e-06	0	NA	NA	NA	NA	3.62652e-06	0	NA	NA	NA	NA	NA	NA
MODULE_72	NA	NA	NA	NA	NA	NA	0.00852704	0	0.0014673	0	NA	NA	NA	NA	NA	NA	NA	NA
MODULE_75	NA	NA	NA	NA	0.000610299	0	NA	NA	NA	NA	0.00032414	0	NA	NA	NA	NA	NA	NA
MODULE_76	NA	NA	NA	NA	0.00888625	0.0150627	NA	NA	NA	NA	0.00706923	0.00850462	NA	NA	NA	NA	NA	NA
MODULE_78	3.69587e-06	0	0.0169544	0	NA	NA	NA	NA	NA	NA	NA	NA	9.78697e-09	0	0.00627125	0	NA	NA
MODULE_8	0.00286473	0	NA	NA	NA	NA	9.8377e-05	0	8.0956e-06	0	NA	NA	NA	NA	NA	NA	NA	NA
MODULE_84	NA	NA	NA	NA	0.0159591	0	NA	NA	NA	NA	0.00965329	0	NA	NA	NA	NA	NA	NA
MODULE_88	5.48924e-16	0	5.4578e-09	0	NA	NA	NA	NA	NA	NA	NA	NA	6.45223e-21	0	2.30647e-11	0	NA	NA
MODULE_93	1.28885e-09	0	1.59822e-06	0	NA	NA	NA	NA	NA	NA	NA	NA	1.20745e-17	0	2.11096e-09	0	NA	NA
MODULE_98	NA	NA	0.00223739	0	NA	NA	0.000379681	0	7.79646e-07	0	NA	NA	NA	NA	NA	NA	NA	NA
MODULE_99	0.00122791	0	0.000402481	0	NA	NA	NA	NA	NA	NA	NA	NA	0.0108272	0	5.62736e-05	0	NA	NA
MOHANKUMAR_TLX1_TARGETS_DN	NA	NA	NA	NA	NA	NA	0.00607048	0.00825896	0.00826167	0	NA	NA	NA	NA	NA	NA	NA	NA
MOLENAAR_TARGETS_OF_CCND1_AND_CDK4_DN	NA	NA	0.00221586	0	NA	NA	0.0032666	0	3.60989e-05	0	NA	NA	NA	NA	NA	NA	NA	NA
MONOCARBOXYLIC_ACID_METABOLIC_PROCESS	0.00180763	0	0.00381813	0	NA	NA	NA	NA	NA	NA	NA	NA	1.93842e-06	0	0.000177706	0	NA	NA
MONOOXYGENASE_ACTIVITY	4.93422e-05	0	0.0427353	0	NA	NA	NA	NA	NA	NA	NA	NA	1.73755e-07	0	0.0168122	0	NA	NA
MOOTHA_FFA_OXYDATION	0.00761768	0	NA	NA	NA	NA	NA	NA	NA	NA	NA	NA	0.000342701	0	NA	NA	NA	NA
MOOTHA_HUMAN_MITODB_6_2002	NA	NA	NA	NA	NA	NA	NA	NA	NA	NA	NA	NA	0.000392716	0	NA	NA	NA	NA
MOOTHA_MITOCHONDRIA	NA	NA	NA	NA	NA	NA	NA	NA	NA	NA	NA	NA	0.000198931	0	NA	NA	NA	NA
MORF_BUB1	NA	NA	0.0427353	0	NA	NA	NA	NA	0.00190357	0	NA	NA	NA	NA	NA	NA	NA	NA
MORF_BUB1B	0.00193077	0	5.27755e-05	0	NA	NA	1.25398e-05	0	1.00703e-07	0	NA	NA	NA	NA	NA	NA	NA	NA
MORF_CCNF	NA	NA	NA	NA	NA	NA	NA	NA	0.0056874	0	NA	NA	NA	NA	NA	NA	NA	NA
MORF_EPHA7	NA	NA	NA	NA	NA	NA	NA	NA	NA	NA	NA	NA	0.0485499	0.0206269	NA	NA	NA	NA
MORF_ESPL1	NA	NA	NA	NA	NA	NA	NA	NA	0.0456401	0	NA	NA	NA	NA	NA	NA	NA	NA
MORF_LCAT	NA	NA	NA	NA	NA	NA	NA	NA	NA	NA	NA	NA	0.0169944	0	NA	NA	NA	NA
MORF_MAP3K14	NA	NA	NA	NA	NA	NA	NA	NA	NA	NA	NA	NA	0.043863	0	NA	NA	NA	NA
MORF_RFC4	NA	NA	NA	NA	NA	NA	NA	NA	0.00721158	0	NA	NA	NA	NA	NA	NA	NA	NA
MORF_RRM1	NA	NA	NA	NA	NA	NA	NA	NA	0.00977953	0	NA	NA	NA	NA	NA	NA	NA	NA
MORI_IMMATURE_B_LYMPHOCYTE_DN	1.86039e-10	0	4.88828e-13	0	NA	NA	1.31031e-14	0	2.95343e-19	0	NA	NA	NA	NA	NA	NA	NA	NA
MORI_LARGE_PRE_BII_LYMPHOCYTE_UP	3.39183e-08	0	3.48134e-11	0	NA	NA	9.60962e-13	0	1.28527e-16	0	NA	NA	NA	NA	NA	NA	NA	NA
MORI_MATURE_B_LYMPHOCYTE_DN	0.0338134	0.00827545	0.00190611	0	NA	NA	0.000570561	0	9.95501e-06	0	NA	NA	NA	NA	NA	NA	NA	NA
MORI_PRE_BI_LYMPHOCYTE_UP	5.43698e-06	0	7.23422e-07	0	NA	NA	1.79772e-09	0	1.42301e-10	0	NA	NA	NA	NA	NA	NA	NA	NA
MUELLER_METHYLATED_IN_GLIOBLASTOMA	NA	NA	NA	NA	NA	NA	0.0032666	0.00825896	NA	NA	NA	NA	NA	NA	NA	NA	NA	NA
MUELLER_PLURINET	0.00430687	0	0.0155005	0	NA	NA	7.42655e-07	0	3.42975e-05	0	NA	NA	NA	NA	NA	NA	NA	NA
NADERI_BREAST_CANCER_PROGNOSIS_UP	NA	NA	NA	NA	NA	NA	NA	NA	0.0075726	0	NA	NA	NA	NA	NA	NA	NA	NA
NAGASHIMA_EGF_SIGNALING_UP	NA	NA	NA	NA	5.01832e-06	0	NA	NA	NA	NA	3.22742e-06	0	NA	NA	NA	NA	NA	NA
NAGASHIMA_NRG1_SIGNALING_UP	NA	NA	NA	NA	0.000480658	0	NA	NA	NA	NA	0.000284869	0	NA	NA	NA	NA	NA	NA
NAKAMURA_CANCER_MICROENVIRONMENT_DN	0.0211806	0.00827545	0.00351108	0	NA	NA	0.00506084	0.0263238	0.00093914	0	NA	NA	NA	NA	NA	NA	NA	NA
NAKAMURA_TUMOR_ZONE_PERIPHERAL_VS_CENTRAL_UP	NA	NA	NA	NA	NA	NA	8.42956e-05	0	0.000249905	0	NA	NA	NA	NA	NA	NA	NA	NA
NAKAYAMA_SOFT_TISSUE_TUMORS_PCA2_DN	0.000875451	0	0.0117886	0.00623928	NA	NA	NA	NA	NA	NA	NA	NA	NA	NA	NA	NA	NA	NA
NAKAYAMA_SOFT_TISSUE_TUMORS_PCA2_UP	2.15073e-07	0	8.09174e-10	0	NA	NA	1.95528e-11	0	1.38508e-14	0	NA	NA	NA	NA	NA	NA	NA	NA
NEWMAN_ERCC6_TARGETS_UP	NA	NA	NA	NA	NA	NA	0.0213404	0.014981	NA	NA	NA	NA	NA	NA	NA	NA	NA	NA
NFE2L2.V2	0.00459479	0	NA	NA	NA	NA	NA	NA	NA	NA	NA	NA	NA	NA	NA	NA	NA	NA
NIELSEN_GIST_VS_SYNOVIAL_SARCOMA_UP	NA	NA	0.00716727	0.00623928	NA	NA	0.00929148	0.014981	0.000469275	0.00621589	NA	NA	NA	NA	NA	NA	NA	NA
NITROGEN_COMPOUND_CATABOLIC_PROCESS	NA	NA	NA	NA	NA	NA	NA	NA	NA	NA	NA	NA	0.014123	0	NA	NA	NA	NA
NITROGEN_COMPOUND_METABOLIC_PROCESS	9.86684e-05	0	0.0166998	0	NA	NA	NA	NA	NA	NA	NA	NA	2.98766e-07	0	0.00256404	0	NA	NA
NON_MEMBRANE_BOUND_ORGANELLE	NA	NA	0.0320775	0	NA	NA	0.0433547	0	8.47227e-06	0	NA	NA	NA	NA	NA	NA	NA	NA
NUYTTEN_EZH2_TARGETS_DN	4.74553e-07	0	7.0218e-11	0	NA	NA	3.44169e-15	0	7.54661e-23	0	NA	NA	NA	NA	NA	NA	NA	NA
NUYTTEN_NIPP1_TARGETS_DN	NA	NA	NA	NA	NA	NA	4.03247e-05	0	0.0163996	0	NA	NA	NA	NA	NA	NA	NA	NA
ODONNELL_TARGETS_OF_MYC_AND_TFRC_DN	0.000233827	0	9.3786e-07	0	NA	NA	1.90849e-06	0	1.32065e-09	0	NA	NA	NA	NA	NA	NA	NA	NA
ODONNELL_TFRC_TARGETS_DN	1.29944e-10	0	5.20906e-17	0	NA	NA	5.4094e-15	0	4.76581e-23	0	NA	NA	NA	NA	NA	NA	NA	NA
OHGUCHI_LIVER_HNF4A_TARGETS_DN	2.60265e-20	0	9.46994e-13	0	NA	NA	NA	NA	NA	NA	NA	NA	4.54979e-28	0	9.23537e-17	0	NA	NA
OHGUCHI_LIVER_HNF4A_TARGETS_UP	NA	NA	NA	NA	NA	NA	NA	NA	NA	NA	NA	NA	0.0255152	0.0259125	0.0361471	0.0246933	NA	NA
OLSSON_E2F3_TARGETS_DN	0.0356698	0	0.00132991	0	NA	NA	0.00199405	0	2.11049e-05	0	NA	NA	NA	NA	NA	NA	NA	NA
ONDER_CDH1_TARGETS_2_DN	0.0478242	0	NA	NA	NA	NA	4.96978e-05	0	NA	NA	NA	NA	NA	NA	NA	NA	NA	NA
ORGANELLE_PART	NA	NA	NA	NA	NA	NA	NA	NA	0.0265205	0	NA	NA	NA	NA	NA	NA	NA	NA
ORGANIC_ACID_METABOLIC_PROCESS	2.11431e-07	0	4.84953e-05	0	NA	NA	NA	NA	NA	NA	NA	NA	9.7805e-14	0	4.22035e-08	0	NA	NA
OSWALD_HEMATOPOIETIC_STEM_CELL_IN_COLLAGEN_GEL_UP	NA	NA	NA	NA	0.000108236	0	NA	NA	NA	NA	6.05566e-05	0	NA	NA	NA	NA	NA	NA
OXFORD_RALA_OR_RALB_TARGETS_UP	NA	NA	NA	NA	NA	NA	0.0422625	0	0.015253	0	NA	NA	NA	NA	NA	NA	NA	NA
OXIDOREDUCTASE_ACTIVITY	4.67474e-11	0	2.71097e-05	0	NA	NA	NA	NA	NA	NA	NA	NA	4.32515e-21	0	1.12555e-07	0	NA	NA
OXIDOREDUCTASE_ACTIVITY_ACTING_ON_CH_OH_GROUP_OF_DONORS	0.0083335	0	NA	NA	NA	NA	NA	NA	NA	NA	NA	NA	0.000623121	0	NA	NA	NA	NA
OXIDOREDUCTASE_ACTIVITY_ACTING_ON_THE_ALDEHYDE_OR_OXO_GROUP_OF_DONORS	NA	NA	0.0236961	0.00623928	NA	NA	NA	NA	NA	NA	NA	NA	0.0443335	0	0.00875008	0.00626284	NA	NA
OXIDOREDUCTASE_ACTIVITY_ACTING_ON_THE_ALDEHYDE_OR_OXO_GROUP_OF_DONORSNAD_OR_NADP_AS_ACCEPTOR	NA	NA	NA	NA	NA	NA	NA	NA	NA	NA	NA	NA	NA	NA	0.0497229	0.0323906	NA	NA
OXIDOREDUCTASE_ACTIVITY_ACTING_ON_THE_CH_CH_GROUP_OF_DONORS	NA	NA	NA	NA	NA	NA	NA	NA	NA	NA	NA	NA	0.0443335	0	NA	NA	NA	NA
OXIDOREDUCTASE_ACTIVITY_GO_0016616	0.0187031	0	NA	NA	NA	NA	NA	NA	NA	NA	NA	NA	0.00282401	0	NA	NA	NA	NA
OXIDOREDUCTASE_ACTIVITY_GO_0016705	0.00258516	0	0.0160577	0.00623928	NA	NA	NA	NA	NA	NA	NA	NA	2.84322e-05	0	0.00359162	0	NA	NA
OXYGEN_BINDING	0.00117182	0	NA	NA	NA	NA	NA	NA	NA	NA	NA	NA	3.95533e-05	0	NA	NA	NA	NA
P53_DN.V1_UP	1.99082e-05	0	NA	NA	NA	NA	1.97131e-06	0	NA	NA	NA	NA	NA	NA	NA	NA	NA	NA
PAL_PRMT5_TARGETS_UP	NA	NA	NA	NA	NA	NA	NA	NA	0.0285775	0	NA	NA	NA	NA	NA	NA	NA	NA
PATIL_LIVER_CANCER	4.98544e-11	0	1.02659e-12	0	NA	NA	1.36123e-23	0	2.22751e-26	0	NA	NA	NA	NA	NA	NA	NA	NA
PEART_HDAC_PROLIFERATION_CLUSTER_UP	NA	NA	NA	NA	NA	NA	0.0122846	0.00825896	0.0213837	0	NA	NA	NA	NA	NA	NA	NA	NA
PEDERSEN_METASTASIS_BY_ERBB2_ISOFORM_7	0.0329348	0	0.0153829	0	NA	NA	0.0323547	0	0.000510902	0	NA	NA	NA	NA	NA	NA	NA	NA
PEDRIOLI_MIR31_TARGETS_DN	NA	NA	0.028155	0.0391954	NA	NA	NA	NA	0.00162339	0.0113823	NA	NA	NA	NA	NA	NA	NA	NA
PETROVA_ENDOTHELIUM_LYMPHATIC_VS_BLOOD_DN	NA	NA	NA	NA	0.00888625	0	0.0104244	0	NA	NA	0.00661999	0	NA	NA	NA	NA	NA	NA
PETROVA_ENDOTHELIUM_LYMPHATIC_VS_BLOOD_UP	0.00113779	0	1.22106e-05	0	NA	NA	3.29748e-05	0	2.37971e-08	0	NA	NA	NA	NA	NA	NA	NA	NA
PETROVA_PROX1_TARGETS_DN	NA	NA	NA	NA	0.0467876	0	NA	NA	NA	NA	0.0384338	0	NA	NA	NA	NA	NA	NA
PETROVA_PROX1_TARGETS_UP	NA	NA	0.000290125	0	NA	NA	0.0043949	0	0.000102559	0	NA	NA	NA	NA	NA	NA	NA	NA
PHONG_TNF_RESPONSE_VIA_P38_PARTIAL	NA	NA	NA	NA	0.026654	0	NA	NA	NA	NA	0.0195335	0	NA	NA	NA	NA	NA	NA
PHONG_TNF_TARGETS_UP	NA	NA	NA	NA	0.000826091	0	NA	NA	NA	NA	0.000607552	0	NA	NA	NA	NA	NA	NA
PICCALUGA_ANGIOIMMUNOBLASTIC_LYMPHOMA_DN	NA	NA	NA	NA	0.00250213	0	NA	NA	NA	NA	0.00172284	0	NA	NA	NA	NA	NA	NA
PID_AP1_PATHWAY	0.0407707	0.00827545	NA	NA	NA	NA	0.00390198	0.00825896	NA	NA	NA	NA	NA	NA	NA	NA	NA	NA
PID_ATR_PATHWAY	0.0478237	0	NA	NA	NA	NA	0.00278438	0	0.0075726	0	NA	NA	NA	NA	NA	NA	NA	NA
PID_AURORA_B_PATHWAY	0.0215323	0	0.00074732	0	NA	NA	0.00110806	0	1.11785e-05	0	NA	NA	NA	NA	NA	NA	NA	NA
PID_E2F_PATHWAY	0.0076104	0	NA	NA	NA	NA	0.00142192	0	NA	NA	NA	NA	NA	NA	NA	NA	NA	NA
PID_FANCONI_PATHWAY	NA	NA	NA	NA	NA	NA	0.0303202	0	0.0116292	0	NA	NA	NA	NA	NA	NA	NA	NA
PID_FOXM1PATHWAY	0.00388144	0	2.81897e-06	0	NA	NA	0.000581919	0	2.77166e-06	0	NA	NA	NA	NA	NA	NA	NA	NA
PID_FRA_PATHWAY	NA	NA	NA	NA	NA	NA	0.0213541	0.00825896	NA	NA	NA	NA	NA	NA	NA	NA	NA	NA
PID_HNF3BPATHWAY	0.0144331	0	0.0473086	0	NA	NA	NA	NA	NA	NA	NA	NA	0.000240236	0	0.0115378	0	NA	NA
PID_NFAT_TFPATHWAY	NA	NA	NA	NA	0.0269302	0	NA	NA	NA	NA	0.0218558	0	NA	NA	NA	NA	NA	NA
PID_P73PATHWAY	NA	NA	NA	NA	NA	NA	0.0263963	0	0.0163644	0	NA	NA	NA	NA	NA	NA	NA	NA
PID_PLK1_PATHWAY	0.00205648	0	0.00188659	0	NA	NA	3.25001e-05	0	3.11963e-05	0	NA	NA	NA	NA	NA	NA	NA	NA
PILON_KLF1_TARGETS_UP	0.0126118	0	0.00179148	0.00623928	NA	NA	NA	NA	NA	NA	NA	NA	NA	NA	0.0240744	0	NA	NA
PIONTEK_PKD1_TARGETS_UP	0.00505933	0.0261577	NA	NA	NA	NA	NA	NA	NA	NA	NA	NA	0.00146016	0.0147676	0.022065	0.0246933	NA	NA
PKCA_DN.V1_UP	9.86684e-05	0	NA	NA	NA	NA	NA	NA	NA	NA	NA	NA	7.94341e-08	0	0.0077635	0	NA	NA
PLASARI_TGFB1_TARGETS_10HR_DN	NA	NA	0.000370511	0.0322467	NA	NA	NA	NA	1.35206e-05	0.00621589	NA	NA	NA	NA	NA	NA	NA	NA
PLASARI_TGFB1_TARGETS_10HR_UP	NA	NA	NA	NA	NA	NA	NA	NA	NA	NA	0.0393394	0	NA	NA	NA	NA	NA	NA
PLASARI_TGFB1_TARGETS_1HR_UP	NA	NA	NA	NA	0.000826091	0	NA	NA	NA	NA	0.000630197	0	NA	NA	NA	NA	NA	NA
POOLA_INVASIVE_BREAST_CANCER_UP	3.81688e-10	0	1.72586e-13	0	0.000480658	0	9.70306e-16	0	1.42179e-20	0	0.000284869	0	NA	NA	NA	NA	NA	NA
POTTI_TOPOTECAN_SENSITIVITY	NA	NA	NA	NA	NA	NA	0.0220277	0.00825896	NA	NA	NA	NA	NA	NA	NA	NA	NA	NA
PRC2_EZH2_UP.V1_UP	0.00290838	0.0261577	0.000698249	0	NA	NA	0.00525282	0.0263238	1.30175e-05	0.0113823	NA	NA	NA	NA	NA	NA	NA	NA
PROTEIN_C_TERMINUS_BINDING	NA	NA	NA	NA	NA	NA	NA	NA	0.0119395	0.0113823	NA	NA	NA	NA	NA	NA	NA	NA
PROTEIN_KINASE_REGULATOR_ACTIVITY	NA	NA	NA	NA	NA	NA	NA	NA	0.0075726	0.0160906	NA	NA	NA	NA	NA	NA	NA	NA
PTEN_DN.V1_DN	0.0447525	0.0261577	NA	NA	NA	NA	NA	NA	NA	NA	NA	NA	NA	NA	NA	NA	NA	NA
PUJANA_BRCA_CENTERED_NETWORK	0.00665982	0	0.00298267	0	NA	NA	1.14525e-05	0	5.53504e-06	0	NA	NA	NA	NA	NA	NA	NA	NA
PUJANA_BRCA1_PCC_NETWORK	NA	NA	NA	NA	NA	NA	0.013419	0	5.47997e-06	0	NA	NA	NA	NA	NA	NA	NA	NA
PUJANA_BRCA2_PCC_NETWORK	0.000485756	0	2.2269e-08	0	NA	NA	1.57639e-10	0	3.42984e-17	0	NA	NA	NA	NA	NA	NA	NA	NA
PUJANA_BREAST_CANCER_LIT_INT_NETWORK	0.00249533	0	0.0231763	0	NA	NA	0.00011322	0	0.0014673	0	NA	NA	NA	NA	NA	NA	NA	NA
PUJANA_BREAST_CANCER_WITH_BRCA1_MUTATED_UP	NA	NA	0.0148022	0	NA	NA	0.00396602	0	0.000323091	0	NA	NA	NA	NA	NA	NA	NA	NA
PUJANA_CHEK2_PCC_NETWORK	NA	NA	NA	NA	NA	NA	0.000439846	0	1.54748e-06	0	NA	NA	NA	NA	NA	NA	NA	NA
PUJANA_XPRSS_INT_NETWORK	0.0145394	0	0.000524316	0	NA	NA	1.54352e-05	0	1.30896e-07	0	NA	NA	NA	NA	NA	NA	NA	NA
PYEON_CANCER_HEAD_AND_NECK_VS_CERVICAL_UP	0.00724944	0	0.00042866	0	NA	NA	0.000213001	0	1.86568e-06	0	NA	NA	NA	NA	NA	NA	NA	NA
PYEON_HPV_POSITIVE_TUMORS_UP	NA	NA	NA	NA	NA	NA	NA	NA	0.0402733	0	NA	NA	NA	NA	NA	NA	NA	NA
RB_DN.V1_UP	NA	NA	0.0392728	0	NA	NA	NA	NA	0.00260464	0	NA	NA	NA	NA	NA	NA	NA	NA
RB_P107_DN.V1_UP	0.00732818	0	2.65734e-05	0	NA	NA	6.93959e-05	0	5.30583e-08	0	NA	NA	NA	NA	NA	NA	NA	NA
REACTOME_ACTIVATION_OF_ATR_IN_RESPONSE_TO_REPLICATION_STRESS	0.00921469	0	0.0122617	0	NA	NA	0.00026597	0	0.00046073	0	NA	NA	NA	NA	NA	NA	NA	NA
REACTOME_ACTIVATION_OF_THE_PRE_REPLICATIVE_COMPLEX	0.0257017	0	NA	NA	NA	NA	0.00134396	0.00825896	NA	NA	NA	NA	NA	NA	NA	NA	NA	NA
REACTOME_APC_C_CDC20_MEDIATED_DEGRADATION_OF_MITOTIC_PROTEINS	NA	NA	NA	NA	NA	NA	NA	NA	0.0428159	0	NA	NA	NA	NA	NA	NA	NA	NA
REACTOME_APC_CDC20_MEDIATED_DEGRADATION_OF_NEK2A	NA	NA	NA	NA	NA	NA	NA	NA	0.0131324	0.0113823	NA	NA	NA	NA	NA	NA	NA	NA
REACTOME_BILE_ACID_AND_BILE_SALT_METABOLISM	NA	NA	NA	NA	NA	NA	NA	NA	NA	NA	NA	NA	0.0317625	0	NA	NA	NA	NA
REACTOME_BIOLOGICAL_OXIDATIONS	4.69814e-10	0	3.53945e-06	0	NA	NA	NA	NA	NA	NA	NA	NA	1.32202e-14	0	6.5985e-09	0	NA	NA
REACTOME_CELL_CYCLE	0.00466436	0	3.26518e-06	0	NA	NA	6.63819e-08	0	1.04441e-12	0	NA	NA	NA	NA	NA	NA	NA	NA
REACTOME_CELL_CYCLE_CHECKPOINTS	0.0104293	0	0.000369003	0	NA	NA	2.972e-05	0	2.70389e-07	0	NA	NA	NA	NA	NA	NA	NA	NA
REACTOME_CELL_CYCLE_MITOTIC	0.00267595	0	4.35962e-06	0	NA	NA	6.0007e-08	0	4.75144e-12	0	NA	NA	NA	NA	NA	NA	NA	NA
REACTOME_CHROMOSOME_MAINTENANCE	NA	NA	NA	NA	NA	NA	NA	NA	0.0098517	0	NA	NA	NA	NA	NA	NA	NA	NA
REACTOME_COMPLEMENT_CASCADE	0.0149201	0	0.00469651	0	NA	NA	NA	NA	NA	NA	NA	NA	0.00073273	0	0.000924563	0	NA	NA
REACTOME_CYTOCHROME_P450_ARRANGED_BY_SUBSTRATE_TYPE	9.52128e-07	0	0.0025797	0	NA	NA	NA	NA	NA	NA	NA	NA	7.24598e-09	0	0.000288528	0	NA	NA
REACTOME_DNA_REPLICATION	0.0478242	0	0.000799509	0	NA	NA	0.000115841	0	2.20248e-07	0	NA	NA	NA	NA	NA	NA	NA	NA
REACTOME_DNA_STRAND_ELONGATION	0.0215323	0	0.0488829	0	NA	NA	0.00110806	0	0.00395545	0	NA	NA	NA	NA	NA	NA	NA	NA
REACTOME_E2F_MEDIATED_REGULATION_OF_DNA_REPLICATION	0.0415297	0	NA	NA	NA	NA	0.0023793	0	0.00677694	0	NA	NA	NA	NA	NA	NA	NA	NA
REACTOME_FATTY_ACID_TRIACYLGLYCEROL_AND_KETONE_BODY_METABOLISM	NA	NA	NA	NA	NA	NA	NA	NA	NA	NA	NA	NA	0.00339884	0	NA	NA	NA	NA
REACTOME_FORMATION_OF_FIBRIN_CLOT_CLOTTING_CASCADE	0.0304884	0	NA	NA	NA	NA	NA	NA	NA	NA	NA	NA	0.016672	0	NA	NA	NA	NA
REACTOME_G0_AND_EARLY_G1	NA	NA	NA	NA	NA	NA	NA	NA	0.0240763	0	NA	NA	NA	NA	NA	NA	NA	NA
REACTOME_G1_S_SPECIFIC_TRANSCRIPTION	NA	NA	NA	NA	NA	NA	0.0144753	0	NA	NA	NA	NA	NA	NA	NA	NA	NA	NA
REACTOME_G1_S_TRANSITION	0.0304884	0	0.00768154	0	NA	NA	0.000170954	0	3.11371e-05	0	NA	NA	NA	NA	NA	NA	NA	NA
REACTOME_G2_M_CHECKPOINTS	2.21801e-05	0	5.2843e-05	0	NA	NA	5.50564e-08	0	1.92349e-07	0	NA	NA	NA	NA	NA	NA	NA	NA
REACTOME_GLUCONEOGENESIS	NA	NA	NA	NA	NA	NA	NA	NA	NA	NA	NA	NA	0.016672	0.00821804	NA	NA	NA	NA
REACTOME_GLUCOSE_METABOLISM	0.0200195	0	NA	NA	NA	NA	NA	NA	NA	NA	NA	NA	0.0102755	0	NA	NA	NA	NA
REACTOME_INHIBITION_OF_VOLTAGE_GATED_CA2_CHANNELS_VIA_GBETA_GAMMA_SUBUNITS	NA	NA	NA	NA	0.0467876	0	NA	NA	NA	NA	0.038968	0.00850462	NA	NA	NA	NA	NA	NA
REACTOME_LIPOPROTEIN_METABOLISM	0.0215323	0	0.0488829	0	NA	NA	NA	NA	NA	NA	NA	NA	0.0121102	0	NA	NA	NA	NA
REACTOME_M_G1_TRANSITION	NA	NA	NA	NA	NA	NA	0.0263963	0	NA	NA	NA	NA	NA	NA	NA	NA	NA	NA
REACTOME_METABOLISM_OF_AMINO_ACIDS_AND_DERIVATIVES	3.75796e-12	0	9.3786e-07	0	NA	NA	NA	NA	NA	NA	NA	NA	2.57798e-20	0	1.21355e-09	0	NA	NA
REACTOME_METABOLISM_OF_CARBOHYDRATES	0.0158309	0	NA	NA	NA	NA	NA	NA	NA	NA	NA	NA	0.0259264	0.0206269	NA	NA	NA	NA
REACTOME_METABOLISM_OF_LIPIDS_AND_LIPOPROTEINS	NA	NA	NA	NA	NA	NA	NA	NA	NA	NA	NA	NA	0.000113789	0	NA	NA	NA	NA
REACTOME_MITOTIC_G1_G1_S_PHASES	NA	NA	0.0277404	0	NA	NA	0.000256374	0	0.000142371	0	NA	NA	NA	NA	NA	NA	NA	NA
REACTOME_MITOTIC_G2_G2_M_PHASES	0.0248096	0	0.0073555	0	NA	NA	0.000391044	0	8.3624e-05	0	NA	NA	NA	NA	NA	NA	NA	NA
REACTOME_MITOTIC_M_M_G1_PHASES	NA	NA	0.0136296	0	NA	NA	0.00211755	0	3.46545e-05	0	NA	NA	NA	NA	NA	NA	NA	NA
REACTOME_MITOTIC_PROMETAPHASE	NA	NA	0.0329543	0	NA	NA	NA	NA	0.000833436	0	NA	NA	NA	NA	NA	NA	NA	NA
REACTOME_PHASE_II_CONJUGATION	0.0464645	0	NA	NA	NA	NA	NA	NA	NA	NA	NA	NA	0.0132229	0	NA	NA	NA	NA
REACTOME_PHASE1_FUNCTIONALIZATION_OF_COMPOUNDS	7.8519e-09	0	3.08832e-06	0	NA	NA	NA	NA	NA	NA	NA	NA	2.54458e-12	0	2.67913e-08	0	NA	NA
REACTOME_REGULATION_OF_MITOTIC_CELL_CYCLE	NA	NA	NA	NA	NA	NA	NA	NA	0.0119395	0	NA	NA	NA	NA	NA	NA	NA	NA
REACTOME_S_PHASE	NA	NA	NA	NA	NA	NA	0.0116754	0	0.0113045	0	NA	NA	NA	NA	NA	NA	NA	NA
REACTOME_SULFUR_AMINO_ACID_METABOLISM	0.0351439	0	0.0203084	0	NA	NA	NA	NA	NA	NA	NA	NA	0.00361663	0	0.00752286	0	NA	NA
REACTOME_SYNTHESIS_OF_DNA	NA	NA	NA	NA	NA	NA	0.0164018	0	0.0309873	0	NA	NA	NA	NA	NA	NA	NA	NA
REGULATION_OF_CELL_CYCLE	0.0117202	0	0.00103386	0	NA	NA	3.77619e-05	0	2.58788e-06	0	NA	NA	NA	NA	NA	NA	NA	NA
REGULATION_OF_CYCLIN_DEPENDENT_PROTEIN_KINASE_ACTIVITY	0.00664494	0.0358702	0.0286203	0.00623928	NA	NA	0.00100329	0.035974	0.0138632	0	NA	NA	NA	NA	NA	NA	NA	NA
REGULATION_OF_MITOSIS	0.00559321	0	4.6468e-06	0	NA	NA	9.67891e-05	0	7.24708e-09	0	NA	NA	NA	NA	NA	NA	NA	NA
REICHERT_MITOSIS_LIN9_TARGETS	0.00338388	0	8.68651e-05	0	NA	NA	0.000132293	0	1.16497e-06	0	NA	NA	NA	NA	NA	NA	NA	NA
RELA_DN.V1_UP	NA	NA	NA	NA	0.0274396	0	NA	NA	NA	NA	0.0208838	0	NA	NA	NA	NA	NA	NA
REN_BOUND_BY_E2F	7.05539e-06	0	1.66955e-05	0	NA	NA	3.73295e-09	0	1.54913e-08	0	NA	NA	NA	NA	NA	NA	NA	NA
RESPONSE_TO_CHEMICAL_STIMULUS	0.0198413	0	0.0395298	0	NA	NA	NA	NA	NA	NA	NA	NA	0.0212577	0	0.0295164	0	NA	NA
RESPONSE_TO_EXTERNAL_STIMULUS	0.0201179	0.0150081	NA	NA	0.0352501	0	NA	NA	NA	NA	0.0256551	0	NA	NA	0.0125063	0	NA	NA
RGTTAMWNATT_V$HNF1_01	0.00316558	0.0358702	0.0215102	0.0114848	NA	NA	NA	NA	NA	NA	NA	NA	0.0381388	0.0403925	0.0271306	0.0161848	NA	NA
RHEIN_ALL_GLUCOCORTICOID_THERAPY_DN	0.00147826	0	7.07404e-05	0	NA	NA	2.62833e-05	0	3.66223e-07	0	NA	NA	NA	NA	NA	NA	NA	NA
RHEIN_ALL_GLUCOCORTICOID_THERAPY_UP	NA	NA	NA	NA	NA	NA	NA	NA	NA	NA	0.0485572	0.00850462	NA	NA	NA	NA	NA	NA
RHODES_CANCER_META_SIGNATURE	0.0304884	0	0.0416904	0	NA	NA	0.000506544	0	0.00108504	0	NA	NA	NA	NA	NA	NA	NA	NA
RHODES_UNDIFFERENTIATED_CANCER	7.56205e-05	0	3.37849e-07	0	NA	NA	8.38494e-08	0	6.34098e-11	0	NA	NA	NA	NA	NA	NA	NA	NA
RICKMAN_TUMOR_DIFFERENTIATED_MODERATELY_VS_POORLY_UP	NA	NA	NA	NA	NA	NA	0.0217138	0.0209042	0.0376642	0.00621589	NA	NA	NA	NA	NA	NA	NA	NA
RIGGI_EWING_SARCOMA_PROGENITOR_DN	8.80072e-05	0.0208866	2.22034e-05	0	NA	NA	6.11292e-05	0.014981	2.40934e-06	0.00621589	NA	NA	NA	NA	NA	NA	NA	NA
RODRIGUES_THYROID_CARCINOMA_ANAPLASTIC_UP	0.0221774	0	NA	NA	NA	NA	7.82539e-06	0	0.000123136	0	NA	NA	NA	NA	NA	NA	NA	NA
RODRIGUES_THYROID_CARCINOMA_POORLY_DIFFERENTIATED_UP	0.000487483	0	4.94536e-05	0	NA	NA	7.19816e-09	0	3.13281e-12	0	NA	NA	NA	NA	NA	NA	NA	NA
ROSTY_CERVICAL_CANCER_PROLIFERATION_CLUSTER	9.20177e-18	0	4.03578e-20	0	NA	NA	4.62377e-26	0	1.89134e-29	0	NA	NA	NA	NA	NA	NA	NA	NA
ROY_WOUND_BLOOD_VESSEL_DN	NA	NA	NA	NA	NA	NA	NA	NA	0.0211065	0.028825	NA	NA	NA	NA	NA	NA	NA	NA
ROY_WOUND_BLOOD_VESSEL_UP	0.0364287	0	NA	NA	NA	NA	0.00135496	0	NA	NA	NA	NA	NA	NA	NA	NA	NA	NA
RPS14_DN.V1_DN	7.03128e-05	0	0.00218537	0	NA	NA	3.40425e-06	0	7.60386e-05	0	NA	NA	NA	NA	NA	NA	NA	NA
RPS14_DN.V1_UP	NA	NA	NA	NA	0.00356352	0	NA	NA	NA	NA	0.00265565	0	NA	NA	NA	NA	NA	NA
RUIZ_TNC_TARGETS_DN	3.80599e-08	0	2.89512e-11	0	NA	NA	1.81732e-13	0	1.35159e-17	0	NA	NA	NA	NA	NA	NA	NA	NA
RUTELLA_RESPONSE_TO_CSF2RB_AND_IL4_DN	NA	NA	NA	NA	0.00856188	0	NA	NA	NA	NA	0.00636594	0	NA	NA	NA	NA	NA	NA
RUTELLA_RESPONSE_TO_CSF2RB_AND_IL4_UP	NA	NA	NA	NA	NA	NA	0.014495	0	NA	NA	NA	NA	NA	NA	NA	NA	NA	NA
RUTELLA_RESPONSE_TO_HGF_DN	NA	NA	NA	NA	0.0308755	0	NA	NA	NA	NA	0.0228536	0	NA	NA	NA	NA	NA	NA
RUTELLA_RESPONSE_TO_HGF_UP	0.0255145	0.0208866	NA	NA	NA	NA	0.0159124	0.0209042	NA	NA	NA	NA	NA	NA	NA	NA	NA	NA
RUTELLA_RESPONSE_TO_HGF_VS_CSF2RB_AND_IL4_UP	NA	NA	NA	NA	0.0115323	0	NA	NA	NA	NA	0.00773932	0.00850462	NA	NA	NA	NA	NA	NA
SABATES_COLORECTAL_ADENOMA_DN	0.036648	0	0.033849	0	NA	NA	NA	NA	NA	NA	NA	NA	0.0169944	0	0.00229996	0	NA	NA
SANSOM_APC_TARGETS_UP	0.0430952	0.0208866	NA	NA	NA	NA	0.00185974	0.00825896	NA	NA	NA	NA	NA	NA	NA	NA	NA	NA
SARRIO_EPITHELIAL_MESENCHYMAL_TRANSITION_UP	2.35717e-07	0	1.15568e-12	0	NA	NA	8.67433e-13	0	5.50399e-20	0	NA	NA	NA	NA	NA	NA	NA	NA
SASAKI_ADULT_T_CELL_LEUKEMIA	NA	NA	0.0215102	0	NA	NA	NA	NA	6.28613e-05	0	NA	NA	NA	NA	NA	NA	NA	NA
SCHUETZ_BREAST_CANCER_DUCTAL_INVASIVE_UP	NA	NA	NA	NA	NA	NA	0.00302867	0	NA	NA	NA	NA	NA	NA	NA	NA	NA	NA
SCIAN_CELL_CYCLE_TARGETS_OF_TP53_AND_TP73_DN	3.69587e-06	0	6.56243e-06	0	NA	NA	2.06671e-08	0	3.88058e-08	0	NA	NA	NA	NA	NA	NA	NA	NA
SCIBETTA_KDM5B_TARGETS_DN	0.0109843	0.00827545	0.00363927	0	NA	NA	0.000140717	0	3.55232e-05	0	NA	NA	NA	NA	NA	NA	NA	NA
SENGUPTA_NASOPHARYNGEAL_CARCINOMA_DN	NA	NA	NA	NA	0.0231089	0	NA	NA	NA	NA	0.0168718	0	NA	NA	NA	NA	NA	NA
SENGUPTA_NASOPHARYNGEAL_CARCINOMA_UP	1.01877e-07	0	6.22659e-09	0	NA	NA	1.1735e-13	0	6.89882e-16	0	NA	NA	NA	NA	NA	NA	NA	NA
SENGUPTA_NASOPHARYNGEAL_CARCINOMA_WITH_LMP1_UP	NA	NA	NA	NA	NA	NA	0.00393939	0	NA	NA	NA	NA	NA	NA	NA	NA	NA	NA
SERINE_HYDROLASE_ACTIVITY	0.0211806	0	NA	NA	NA	NA	NA	NA	NA	NA	NA	NA	0.000654974	0	NA	NA	NA	NA
SERINE_TYPE_ENDOPEPTIDASE_ACTIVITY	0.0132328	0	NA	NA	NA	NA	NA	NA	NA	NA	NA	NA	0.000370216	0	0.0405783	0	NA	NA
SERINE_TYPE_PEPTIDASE_ACTIVITY	0.0182093	0	NA	NA	NA	NA	NA	NA	NA	NA	NA	NA	0.000548784	0	NA	NA	NA	NA
SERVITJA_ISLET_HNF1A_TARGETS_DN	0.00350974	0	NA	NA	NA	NA	NA	NA	NA	NA	NA	NA	0.000895743	0	NA	NA	NA	NA
SERVITJA_LIVER_HNF1A_TARGETS_DN	5.28601e-16	0	1.78945e-11	0	NA	NA	NA	NA	NA	NA	NA	NA	8.89075e-21	0	3.64883e-14	0	NA	NA
SERVITJA_LIVER_HNF1A_TARGETS_UP	NA	NA	1.53884e-05	0	NA	NA	NA	NA	3.90558e-06	0	NA	NA	NA	NA	NA	NA	NA	NA
SGCGSSAAA_V$E2F1DP2_01	NA	NA	0.0190131	0	NA	NA	0.0025735	0	0.000661721	0	NA	NA	NA	NA	NA	NA	NA	NA
SHEDDEN_LUNG_CANCER_POOR_SURVIVAL_A6	6.00287e-11	0	1.31871e-18	0	NA	NA	2.97393e-20	0	1.03057e-31	0	NA	NA	NA	NA	NA	NA	NA	NA
SHEPARD_BMYB_MORPHOLINO_DN	0.000137906	0	2.53324e-05	0	NA	NA	1.81699e-05	0	6.82288e-08	0	NA	NA	NA	NA	NA	NA	NA	NA
SHEPARD_BMYB_TARGETS	0.00154123	0	2.35886e-05	0	NA	NA	6.34428e-06	0	2.21735e-08	0	NA	NA	NA	NA	NA	NA	NA	NA
SHEPARD_CRUSH_AND_BURN_MUTANT_DN	0.000233827	0	2.65734e-05	0	NA	NA	3.40425e-06	0	1.32065e-09	0	NA	NA	NA	NA	NA	NA	NA	NA
SHETH_LIVER_CANCER_VS_TXNIP_LOSS_PAM1	NA	NA	NA	NA	NA	NA	0.00525282	0	NA	NA	NA	NA	NA	NA	NA	NA	NA	NA
SHETH_LIVER_CANCER_VS_TXNIP_LOSS_PAM3	0.00193077	0	0.0163039	0	NA	NA	0.000102379	0	0.00395545	0	NA	NA	NA	NA	NA	NA	NA	NA
SHETH_LIVER_CANCER_VS_TXNIP_LOSS_PAM4	6.53518e-15	0	1.61929e-08	0	NA	NA	NA	NA	NA	NA	NA	NA	3.65116e-23	0	1.82877e-11	0	NA	NA
SLEBOS_HEAD_AND_NECK_CANCER_WITH_HPV_UP	NA	NA	0.0163039	0	NA	NA	NA	NA	0.00395545	0	NA	NA	NA	NA	NA	NA	NA	NA
SMID_BREAST_CANCER_BASAL_DN	4.64683e-05	0	0.00183337	0	NA	NA	NA	NA	NA	NA	NA	NA	2.32361e-06	0	0.000204421	0	NA	NA
SMID_BREAST_CANCER_BASAL_UP	1.0096e-06	0	0.00014135	0	NA	NA	8.57566e-13	0	2.72476e-07	0	NA	NA	NA	NA	NA	NA	NA	NA
SMID_BREAST_CANCER_LUMINAL_A_UP	0.00532682	0	NA	NA	NA	NA	NA	NA	NA	NA	NA	NA	0.00492739	0	0.0105427	0	NA	NA
SMID_BREAST_CANCER_LUMINAL_B_DN	0.00774714	0.00827545	0.0297257	0	0.0267604	0	0.0037595	0	NA	NA	0.0172315	0	NA	NA	NA	NA	NA	NA
SMID_BREAST_CANCER_LUMINAL_B_UP	0.0492643	0	NA	NA	NA	NA	NA	NA	NA	NA	NA	NA	0.00057897	0	NA	NA	NA	NA
SMID_BREAST_CANCER_RELAPSE_IN_BONE_DN	NA	NA	NA	NA	NA	NA	0.0389457	0	NA	NA	NA	NA	NA	NA	NA	NA	NA	NA
SMID_BREAST_CANCER_RELAPSE_IN_BONE_UP	0.0104293	0.0208866	0.00975501	0.00623928	NA	NA	NA	NA	NA	NA	NA	NA	0.00294082	0.00821804	0.00735047	0	NA	NA
SMID_BREAST_CANCER_RELAPSE_IN_LUNG_DN	NA	NA	NA	NA	NA	NA	NA	NA	NA	NA	NA	NA	0.0101632	0.00821804	NA	NA	NA	NA
SMIRNOV_RESPONSE_TO_IR_6HR_DN	0.00140301	0	0.00406205	0.0114848	0.00158207	0	1.65603e-06	0	0.000127814	0.00621589	0.00116014	0	NA	NA	NA	NA	NA	NA
SONG_TARGETS_OF_IE86_CMV_PROTEIN	NA	NA	0.0234072	0	NA	NA	0.00692995	0	0.000555555	0	NA	NA	NA	NA	NA	NA	NA	NA
SOTIRIOU_BREAST_CANCER_GRADE_1_VS_3_UP	6.76473e-16	0	2.92949e-25	0	NA	NA	7.72877e-24	0	4.78022e-36	0	NA	NA	NA	NA	NA	NA	NA	NA
SPINDLE	0.00205648	0	0.000203199	0	NA	NA	3.25001e-05	0	1.51243e-06	0	NA	NA	NA	NA	NA	NA	NA	NA
STEIN_ESR1_TARGETS	0.00940292	0	0.000992114	0	NA	NA	0.000331212	0	3.07195e-05	0	NA	NA	NA	NA	NA	NA	NA	NA
STEIN_ESRRA_TARGETS_RESPONSIVE_TO_ESTROGEN_DN	0.000655887	0	0.000369003	0	NA	NA	5.87092e-06	0	2.77166e-06	0	NA	NA	NA	NA	NA	NA	NA	NA
STK33_NOMO_UP	NA	NA	NA	NA	0.0312602	0	NA	NA	NA	NA	0.0233557	0	NA	NA	NA	NA	NA	NA
STK33_SKM_UP	NA	NA	NA	NA	0.00076172	0	NA	NA	NA	NA	0.00050505	0	NA	NA	NA	NA	NA	NA
STK33_UP	NA	NA	NA	NA	0.000480658	0	NA	NA	NA	NA	0.000284869	0	NA	NA	NA	NA	NA	NA
SU_LIVER	2.10445e-19	0	2.10835e-19	0	NA	NA	NA	NA	NA	NA	NA	NA	3.43562e-28	0	2.55545e-25	0	NA	NA
SU_TESTIS	8.41025e-06	0	1.02032e-06	0	NA	NA	2.88439e-09	0	2.10179e-10	0	NA	NA	NA	NA	NA	NA	NA	NA
SUGAR_BINDING	0.0356698	0.0358702	NA	NA	NA	NA	NA	NA	NA	NA	NA	NA	NA	NA	NA	NA	NA	NA
TAKEDA_TARGETS_OF_NUP98_HOXA9_FUSION_10D_DN	0.0158309	0	NA	NA	NA	NA	5.07973e-05	0	NA	NA	NA	NA	NA	NA	NA	NA	NA	NA
TAKEDA_TARGETS_OF_NUP98_HOXA9_FUSION_6HR_DN	NA	NA	NA	NA	0.00828877	0.00846987	NA	NA	NA	NA	0.00648089	0	NA	NA	NA	NA	NA	NA
TANG_SENESCENCE_TP53_TARGETS_DN	1.60066e-05	0	5.35937e-10	0	NA	NA	3.10182e-07	0	1.36117e-12	0	NA	NA	NA	NA	NA	NA	NA	NA
TARTE_PLASMA_CELL_VS_PLASMABLAST_DN	NA	NA	0.0065839	0	NA	NA	0.0156287	0	2.49727e-05	0	NA	NA	NA	NA	NA	NA	NA	NA
TGGAAA_V$NFAT_Q4_01	NA	NA	NA	NA	0.0437589	0	NA	NA	NA	NA	NA	NA	NA	NA	NA	NA	NA	NA
TIAN_TNF_SIGNALING_VIA_NFKB	NA	NA	NA	NA	0.032048	0	NA	NA	NA	NA	0.0267488	0	NA	NA	NA	NA	NA	NA
TIEN_INTESTINE_PROBIOTICS_24HR_UP	NA	NA	0.0203215	0	NA	NA	0.0117024	0.014981	2.64353e-06	0	NA	NA	NA	NA	NA	NA	NA	NA
TONKS_TARGETS_OF_RUNX1_RUNX1T1_FUSION_HSC_UP	NA	NA	NA	NA	0.0352501	0.0211351	NA	NA	NA	NA	NA	NA	NA	NA	NA	NA	NA	NA
TONKS_TARGETS_OF_RUNX1_RUNX1T1_FUSION_MONOCYTE_DN	NA	NA	NA	NA	NA	NA	0.0153991	0.0311964	NA	NA	NA	NA	NA	NA	NA	NA	NA	NA
TOYOTA_TARGETS_OF_MIR34B_AND_MIR34C	0.010615	0	0.00253636	0	NA	NA	2.6153e-05	0	4.68352e-06	0	NA	NA	NA	NA	NA	NA	NA	NA
TRANSFERASE_ACTIVITY_TRANSFERRING_GROUPS_OTHER_THAN_AMINO_ACYL_GROUPS	NA	NA	NA	NA	NA	NA	NA	NA	NA	NA	NA	NA	0.04211	0.0358186	NA	NA	NA	NA
TSAI_RESPONSE_TO_RADIATION_THERAPY	NA	NA	NA	NA	0.00888625	0.0150627	NA	NA	NA	NA	0.00706923	0.0310795	NA	NA	NA	NA	NA	NA
TURASHVILI_BREAST_DUCTAL_CARCINOMA_VS_DUCTAL_NORMAL_UP	NA	NA	NA	NA	NA	NA	0.0106984	0.00825896	NA	NA	NA	NA	NA	NA	NA	NA	NA	NA
TURASHVILI_BREAST_DUCTAL_CARCINOMA_VS_LOBULAR_NORMAL_UP	NA	NA	0.0215102	0	NA	NA	0.00622412	0	0.000500711	0	NA	NA	NA	NA	NA	NA	NA	NA
TURASHVILI_BREAST_LOBULAR_CARCINOMA_VS_LOBULAR_NORMAL_DN	NA	NA	NA	NA	NA	NA	0.00622412	0	0.00522825	0	NA	NA	NA	NA	NA	NA	NA	NA
UZONYI_RESPONSE_TO_LEUKOTRIENE_AND_THROMBIN	NA	NA	NA	NA	5.29532e-07	0	NA	NA	NA	NA	3.38995e-07	0	NA	NA	NA	NA	NA	NA
V$E2F_02	NA	NA	0.00628682	0	NA	NA	0.00121085	0	3.46545e-05	0	NA	NA	NA	NA	NA	NA	NA	NA
V$E2F_03	NA	NA	NA	NA	NA	NA	0.0144753	0.035974	0.00772049	0	NA	NA	NA	NA	NA	NA	NA	NA
V$E2F_Q3	NA	NA	NA	NA	NA	NA	0.00258718	0.00825896	0.000894136	0	NA	NA	NA	NA	NA	NA	NA	NA
V$E2F_Q3_01	NA	NA	NA	NA	NA	NA	0.000381024	0.00825896	0.00141435	0	NA	NA	NA	NA	NA	NA	NA	NA
V$E2F_Q4	NA	NA	0.00655803	0	NA	NA	0.000356897	0	3.641e-05	0	NA	NA	NA	NA	NA	NA	NA	NA
V$E2F_Q4_01	NA	NA	NA	NA	NA	NA	0.00136672	0	0.00141435	0	NA	NA	NA	NA	NA	NA	NA	NA
V$E2F_Q6	0.0428057	0	0.00570616	0	NA	NA	0.000286607	0	3.15418e-05	0	NA	NA	NA	NA	NA	NA	NA	NA
V$E2F_Q6_01	NA	NA	NA	NA	NA	NA	0.00387145	0	0.00123591	0	NA	NA	NA	NA	NA	NA	NA	NA
V$E2F1_Q3	0.00762869	0	0.00041703	0	NA	NA	6.69042e-05	0	5.17093e-07	0	NA	NA	NA	NA	NA	NA	NA	NA
V$E2F1_Q4_01	NA	NA	NA	NA	NA	NA	0.000332816	0	0.00129579	0	NA	NA	NA	NA	NA	NA	NA	NA
V$E2F1_Q6	0.0206864	0	0.00179148	0	NA	NA	7.88006e-05	0	4.70943e-06	0	NA	NA	NA	NA	NA	NA	NA	NA
V$E2F1_Q6_01	NA	NA	NA	NA	NA	NA	0.0144753	0	0.0014673	0	NA	NA	NA	NA	NA	NA	NA	NA
V$E2F1DP1_01	NA	NA	0.00597345	0	NA	NA	0.00114648	0	3.31914e-05	0	NA	NA	NA	NA	NA	NA	NA	NA
V$E2F1DP1RB_01	NA	NA	0.00486034	0	NA	NA	0.00307961	0	2.65765e-05	0	NA	NA	NA	NA	NA	NA	NA	NA
V$E2F1DP2_01	NA	NA	0.00597345	0	NA	NA	0.00114648	0	3.31914e-05	0	NA	NA	NA	NA	NA	NA	NA	NA
V$E2F4DP1_01	NA	NA	0.00628682	0	NA	NA	0.00121085	0	3.46545e-05	0	NA	NA	NA	NA	NA	NA	NA	NA
V$E2F4DP2_01	NA	NA	0.00597345	0	NA	NA	0.00114648	0	3.31914e-05	0	NA	NA	NA	NA	NA	NA	NA	NA
V$EGR2_01	NA	NA	NA	NA	NA	NA	NA	NA	0.0129472	0.0248412	NA	NA	NA	NA	NA	NA	NA	NA
V$HNF1_C	0.00376902	0.0261577	NA	NA	NA	NA	NA	NA	NA	NA	NA	NA	NA	NA	NA	NA	NA	NA
V$HNF1_Q6	0.000595974	0	NA	NA	NA	NA	NA	NA	NA	NA	NA	NA	0.00155886	0	NA	NA	NA	NA
V$NFY_Q6	NA	NA	0.0138525	0.0114848	NA	NA	0.003099	0	0.000500711	0.00621589	NA	NA	NA	NA	NA	NA	NA	NA
VANTVEER_BREAST_CANCER_ESR1_DN	0.0083335	0	NA	NA	NA	NA	0.000471963	0	0.0165003	0	NA	NA	NA	NA	NA	NA	NA	NA
VANTVEER_BREAST_CANCER_METASTASIS_DN	3.99545e-08	0	1.16363e-10	0	NA	NA	4.94442e-13	0	2.39533e-16	0	NA	NA	NA	NA	NA	NA	NA	NA
VANTVEER_BREAST_CANCER_POOR_PROGNOSIS	0.00466436	0	0.00351108	0	NA	NA	8.01569e-05	0	6.12565e-05	0	NA	NA	NA	NA	NA	NA	NA	NA
VARELA_ZMPSTE24_TARGETS_DN	0.00761768	0	NA	NA	NA	NA	NA	NA	NA	NA	NA	NA	0.00218434	0	NA	NA	NA	NA
VECCHI_GASTRIC_CANCER_ADVANCED_VS_EARLY_UP	0.0217773	0	NA	NA	NA	NA	5.55829e-05	0	0.000999996	0	NA	NA	NA	NA	NA	NA	NA	NA
VECCHI_GASTRIC_CANCER_EARLY_DN	0.000583248	0	0.00489271	0	NA	NA	NA	NA	NA	NA	NA	NA	1.62421e-06	0	6.72868e-05	0	NA	NA
VECCHI_GASTRIC_CANCER_EARLY_UP	8.56929e-13	0	2.09138e-17	0	NA	NA	1.25565e-22	0	6.72924e-29	0	NA	NA	NA	NA	NA	NA	NA	NA
VEGF_A_UP.V1_DN	0.0383791	0	0.000390009	0	NA	NA	0.000251126	0	5.30583e-08	0	NA	NA	NA	NA	NA	NA	NA	NA
VERNELL_RETINOBLASTOMA_PATHWAY_UP	NA	NA	NA	NA	NA	NA	NA	NA	0.030822	0	NA	NA	NA	NA	NA	NA	NA	NA
VESICULAR_FRACTION	NA	NA	0.0229117	0	NA	NA	NA	NA	NA	NA	NA	NA	0.005908	0	0.00543804	0.00626284	NA	NA
WALLACE_PROSTATE_CANCER_RACE_UP	NA	NA	NA	NA	0.00125965	0	NA	NA	NA	NA	0.000806209	0	NA	NA	NA	NA	NA	NA
WANG_CISPLATIN_RESPONSE_AND_XPC_UP	NA	NA	NA	NA	NA	NA	0.00121085	0.00825896	0.00691568	0	NA	NA	NA	NA	NA	NA	NA	NA
WANG_METASTASIS_OF_BREAST_CANCER_ESR1_UP	NA	NA	NA	NA	NA	NA	0.00929148	0	0.0112199	0	NA	NA	NA	NA	NA	NA	NA	NA
WANG_RESPONSE_TO_GSK3_INHIBITOR_SB216763_DN	7.11227e-06	0	1.02893e-06	0	NA	NA	9.16162e-11	0	4.61407e-11	0	NA	NA	NA	NA	NA	NA	NA	NA
WEI_MYCN_TARGETS_WITH_E_BOX	NA	NA	NA	NA	NA	NA	NA	NA	0.00278865	0	NA	NA	NA	NA	NA	NA	NA	NA
WEST_ADRENOCORTICAL_TUMOR_MARKERS_UP	0.00052095	0	6.56243e-06	0	NA	NA	1.15803e-05	0	3.88058e-08	0	NA	NA	NA	NA	NA	NA	NA	NA
WEST_ADRENOCORTICAL_TUMOR_UP	NA	NA	0.000569079	0	NA	NA	0.000506544	0	1.27199e-07	0	NA	NA	NA	NA	NA	NA	NA	NA
WHITEFORD_PEDIATRIC_CANCER_MARKERS	4.63361e-13	0	8.82472e-15	0	NA	NA	1.94699e-18	0	5.6567e-22	0	NA	NA	NA	NA	NA	NA	NA	NA
WHITFIELD_CELL_CYCLE_G1_S	NA	NA	0.0392728	0	NA	NA	0.00506084	0	0.000371986	0	NA	NA	NA	NA	NA	NA	NA	NA
WHITFIELD_CELL_CYCLE_G2	0.00391852	0	4.49172e-05	0	NA	NA	2.25573e-05	0	9.14661e-08	0	NA	NA	NA	NA	NA	NA	NA	NA
WHITFIELD_CELL_CYCLE_G2_M	0.00369406	0	0.000851978	0	NA	NA	0.000124872	0	1.57805e-05	0	NA	NA	NA	NA	NA	NA	NA	NA
WHITFIELD_CELL_CYCLE_LITERATURE	2.1284e-10	0	1.55441e-12	0	NA	NA	1.31031e-14	0	1.86114e-17	0	NA	NA	NA	NA	NA	NA	NA	NA
WHITFIELD_CELL_CYCLE_S	NA	NA	0.0101983	0	NA	NA	0.00116471	0	4.14526e-05	0	NA	NA	NA	NA	NA	NA	NA	NA
WIERENGA_STAT5A_TARGETS_GROUP2	NA	NA	NA	NA	NA	NA	0.0110592	0.0209042	NA	NA	NA	NA	NA	NA	NA	NA	NA	NA
WIERENGA_STAT5A_TARGETS_UP	NA	NA	NA	NA	NA	NA	NA	NA	NA	NA	0.0412561	0	NA	NA	NA	NA	NA	NA
WILCOX_PRESPONSE_TO_ROGESTERONE_UP	0.000191875	0	2.65734e-05	0	NA	NA	1.27628e-05	0	4.24589e-09	0	NA	NA	NA	NA	NA	NA	NA	NA
WILLIAMS_ESR1_TARGETS_UP	NA	NA	NA	NA	NA	NA	NA	NA	0.0182546	0	NA	NA	NA	NA	NA	NA	NA	NA
WINNEPENNINCKX_MELANOMA_METASTASIS_UP	1.9716e-11	0	4.46695e-13	0	NA	NA	2.45603e-18	0	1.86389e-20	0	NA	NA	NA	NA	NA	NA	NA	NA
WINTER_HYPOXIA_METAGENE	NA	NA	NA	NA	0.0478282	0.00846987	NA	NA	NA	NA	0.0362684	0.00850462	NA	NA	NA	NA	NA	NA
WINZEN_DEGRADED_VIA_KHSRP	NA	NA	NA	NA	0.000755235	0.00846987	NA	NA	NA	NA	0.00050505	0.00850462	NA	NA	NA	NA	NA	NA
WONG_EMBRYONIC_STEM_CELL_CORE	1.65932e-05	0	0.000443596	0	NA	NA	1.03022e-10	0	4.23999e-09	0	NA	NA	NA	NA	NA	NA	NA	NA
WOO_LIVER_CANCER_RECURRENCE_DN	1.03763e-12	0	0.0236961	0	NA	NA	NA	NA	NA	NA	NA	NA	2.50688e-20	0	0.00229996	0	NA	NA
WOO_LIVER_CANCER_RECURRENCE_UP	NA	NA	NA	NA	NA	NA	0.0263963	0	NA	NA	NA	NA	NA	NA	NA	NA	NA	NA
WU_APOPTOSIS_BY_CDKN1A_VIA_TP53	8.91087e-11	0	2.79567e-10	0	NA	NA	5.35756e-15	0	1.71379e-14	0	NA	NA	NA	NA	NA	NA	NA	NA
XU_HGF_TARGETS_INDUCED_BY_AKT1_48HR_DN	NA	NA	0.00074732	0	NA	NA	0.0116754	0	2.0712e-05	0	NA	NA	NA	NA	NA	NA	NA	NA
YAMASHITA_LIVER_CANCER_STEM_CELL_DN	8.78786e-21	0	1.77996e-11	0	NA	NA	NA	NA	NA	NA	NA	NA	1.39643e-26	0	1.00696e-15	0	NA	NA
YANG_BCL3_TARGETS_UP	7.87266e-07	0.0208866	7.33092e-08	0	NA	NA	8.69361e-05	0.0311964	1.18488e-07	0	NA	NA	NA	NA	NA	NA	NA	NA
YANG_MUC2_TARGETS_DUODENUM_3MO_DN	0.0227871	0.0488084	NA	NA	NA	NA	NA	NA	NA	NA	NA	NA	NA	NA	NA	NA	NA	NA
YEGNASUBRAMANIAN_PROSTATE_CANCER	1.16843e-05	0.0208866	NA	NA	NA	NA	0.0109896	0.0311964	NA	NA	NA	NA	0.0101632	0.0311261	NA	NA	NA	NA
YIH_RESPONSE_TO_ARSENITE_C3	NA	NA	NA	NA	NA	NA	NA	NA	0.00958181	0.0113823	NA	NA	NA	NA	NA	NA	NA	NA
YOSHIMURA_MAPK8_TARGETS_UP	1.30677e-07	0	0.000889795	0	NA	NA	NA	NA	NA	NA	NA	NA	4.48176e-09	0	4.86389e-06	0	NA	NA
YTATTTTNR_V$MEF2_02	NA	NA	NA	NA	NA	NA	0.0252627	0.00825896	NA	NA	NA	NA	NA	NA	NA	NA	NA	NA
YU_MYC_TARGETS_UP	2.97607e-07	0	9.3786e-07	0	NA	NA	3.11773e-10	0	1.32065e-09	0	NA	NA	NA	NA	NA	NA	NA	NA
ZHAN_MULTIPLE_MYELOMA_PR_UP	2.29963e-15	0	1.42345e-16	0	NA	NA	2.14848e-20	0	3.07101e-22	0	NA	NA	NA	NA	NA	NA	NA	NA
ZHANG_BREAST_CANCER_PROGENITORS_UP	NA	NA	0.00681356	0	NA	NA	0.00100406	0	2.77166e-06	0	NA	NA	NA	NA	NA	NA	NA	NA
ZHANG_TLX_TARGETS_36HR_DN	0.000220279	0	4.65494e-05	0	NA	NA	1.50581e-07	0	4.40849e-09	0	NA	NA	NA	NA	NA	NA	NA	NA
ZHANG_TLX_TARGETS_60HR_DN	1.14142e-05	0	8.73567e-06	0	NA	NA	9.94632e-11	0	3.57987e-11	0	NA	NA	NA	NA	NA	NA	NA	NA
ZHANG_TLX_TARGETS_UP	2.1386e-06	0	1.15785e-05	0	NA	NA	4.499e-09	0	5.60279e-09	0	NA	NA	NA	NA	NA	NA	NA	NA
ZHENG_GLIOBLASTOMA_PLASTICITY_UP	1.00755e-10	0	3.39451e-08	0	NA	NA	4.92359e-13	0	3.32972e-11	0	NA	NA	NA	NA	NA	NA	NA	NA
ZHOU_CELL_CYCLE_GENES_IN_IR_RESPONSE_24HR	2.58795e-13	0	1.25505e-17	0	NA	NA	3.71977e-20	0	6.93186e-26	0	NA	NA	NA	NA	NA	NA	NA	NA
ZHOU_CELL_CYCLE_GENES_IN_IR_RESPONSE_6HR	9.04301e-05	0	2.26702e-07	0	NA	NA	6.66845e-08	0	2.23286e-11	0	NA	NA	NA	NA	NA	NA	NA	NA
ZHU_SKIL_TARGETS_UP	NA	NA	NA	NA	0.0231089	0	NA	NA	NA	NA	0.0193202	0	NA	NA	NA	NA	NA	NA
ZWANG_CLASS_3_TRANSIENTLY_INDUCED_BY_EGF	NA	NA	NA	NA	0.00356352	0	NA	NA	NA	NA	0.00265565	0	NA	NA	NA	NA	NA	NA
