# Supplementary material for: Application of microRNA and mRNA expression profiling on prognostic biomarker discovery for hepatocellular carcinoma
Source: BMC Genomics. 2014 Jan 24;15(Suppl 1):S13. doi: 10.1186/1471-2164-15-S1-S13 (PMC4046763; doi:10.1186/1471-2164-15-S1-S13)
Supplement: Supplementary file 5 — Additional file 5: Tables, gene sets enriched with both C/N DEGs and C/P DEGs. Gene sets about Gene ontology terms (GOs), Pathways and Transcription factor targets gene sets (TFTs) enriched with both C/N DEGs and C/P DEGs. (XLS 60 KB) [file 12864_2014_5686_MOESM5_ESM.xls]

## Sheet: GOs Enriched
DEG	Ontology	Gene Ontology Gene Set	Adjusted P-value
			C/N		C/P
			HyperGeo	GSEA	HyperGeo	GSEA
up	BP	CELL_CYCLE_CHECKPOINT_GO_0000075	0.00276	0	1.58e-05	0
up	BP	CELL_CYCLE_GO_0007049	5.38e-10	0	1.08e-08	0
up	BP	CELL_CYCLE_PHASE	1.33e-07	0	1.71e-08	0
up	BP	CELL_CYCLE_PROCESS	4.62e-09	0	6.97e-11	0
up	BP	MITOSIS	3.11e-06	0	4.73e-09	0
up	BP	MITOTIC_CELL_CYCLE	1.58e-08	0	2.06e-11	0
up	BP	MITOTIC_CELL_CYCLE_CHECKPOINT	0.0253	0	6.29e-05	0
up	BP	M_PHASE	5.47e-07	0	1.67e-08	0
up	BP	M_PHASE_OF_MITOTIC_CELL_CYCLE	4.29e-06	0	6.57e-09	0
up	BP	REGULATION_OF_CELL_CYCLE	3.78e-05	0	2.59e-06	0
up	BP	REGULATION_OF_CYCLIN_DEPENDENT_PROTEIN_KINASE_ACTIVITY	0.001	0.036	0.0139	0
up	BP	REGULATION_OF_MITOSIS	9.68e-05	0	7.25e-09	0
up	CC	CHROMOSOMAL_PART	0.0113	0	4.38e-05	0
up	CC	CHROMOSOME	0.00408	0	3.91e-06	0
up	CC	CYTOSKELETAL_PART	0.0148	0	0.000141	0
up	CC	INTRACELLULAR_NON_MEMBRANE_BOUND_ORGANELLE	0.0434	0	8.47e-06	0
up	CC	MICROTUBULE_CYTOSKELETON	0.000134	0	1.2e-06	0
up	CC	NON_MEMBRANE_BOUND_ORGANELLE	0.0434	0	8.47e-06	0
up	CC	SPINDLE	3.25e-05	0	1.51e-06	0
down	BP	ALCOHOL_METABOLIC_PROCESS	0.044	0	0.0179	0.0114
down	BP	AMINE_METABOLIC_PROCESS	5.78e-07	0	0.00776	0
down	BP	AMINO_ACID_AND_DERIVATIVE_METABOLIC_PROCESS	5.46e-09	0	0.000966	0
down	BP	AMINO_ACID_METABOLIC_PROCESS	2.33e-07	0	0.00179	0
down	BP	CARBOXYLIC_ACID_METABOLIC_PROCESS	7.09e-14	0	3.55e-08	0
down	BP	CELLULAR_LIPID_METABOLIC_PROCESS	0.000205	0	0.0067	0
down	BP	LIPID_METABOLIC_PROCESS	2.49e-07	0	0.000717	0
down	BP	MONOCARBOXYLIC_ACID_METABOLIC_PROCESS	1.94e-06	0	0.000178	0
down	BP	NITROGEN_COMPOUND_METABOLIC_PROCESS	2.99e-07	0	0.00256	0
down	BP	ORGANIC_ACID_METABOLIC_PROCESS	9.78e-14	0	4.22e-08	0
down	BP	RESPONSE_TO_CHEMICAL_STIMULUS	0.0213	0	0.0295	0
down	CC	EXTRACELLULAR_REGION_PART	0.00656	0.0206	0.00276	0
down	CC	EXTRACELLULAR_SPACE	0.000387	0	8.11e-05	0
down	CC	MICROSOME	0.00437	0	0.00414	0.00626
down	CC	VESICULAR_FRACTION	0.00591	0	0.00544	0.00626
down	MF	CARBOHYDRATE_BINDING	0.0126	0.00822	0.00567	0.0206
down	MF	MONOOXYGENASE_ACTIVITY	1.74e-07	0	0.0168	0
down	MF	OXIDOREDUCTASE_ACTIVITY	4.33e-21	0	1.13e-07	0
down	MF	OXIDOREDUCTASE_ACTIVITY_ACTING_ON_THE_ALDEHYDE_OR_OXO_GROUP_OF_DONORS	0.0443	0	0.00875	0.00626
down	MF	OXIDOREDUCTASE_ACTIVITY_GO_0016705	2.84e-05	0	0.00359	0
down	MF	SERINE_TYPE_ENDOPEPTIDASE_ACTIVITY	0.00037	0	0.0406	0

## Sheet: Pathways Enriched
DEG	Pathway Gene Set	Adjusted P-value
		C/N		C/P
		HyperGeo	GSEA	HyperGeo	GSEA
up	BIOCARTA_G2_PATHWAY	0.00439	0.015	0.0308	0.00622
up	KEGG_CELL_CYCLE	1.07e-07	0	1e-07	0
up	KEGG_P53_SIGNALING_PATHWAY	7.93e-05	0.00826	0.00109	0.00622
up	KEGG_PROGESTERONE_MEDIATED_OOCYTE_MATURATION	0.00885	0.0312	3.32e-05	0
up	PID_ATR_PATHWAY	0.00278	0	0.00757	0
up	PID_AURORA_B_PATHWAY	0.00111	0	1.12e-05	0
up	PID_FANCONI_PATHWAY	0.0303	0	0.0116	0
up	PID_FOXM1PATHWAY	0.000582	0	2.77e-06	0
up	PID_P73PATHWAY	0.0264	0	0.0164	0
up	PID_PLK1_PATHWAY	3.25e-05	0	3.12e-05	0
up	REACTOME_ACTIVATION_OF_ATR_IN_RESPONSE_TO_REPLICATION_STRESS	0.000266	0	0.000461	0
up	REACTOME_CELL_CYCLE	6.64e-08	0	1.04e-12	0
up	REACTOME_CELL_CYCLE_CHECKPOINTS	2.97e-05	0	2.7e-07	0
up	REACTOME_CELL_CYCLE_MITOTIC	6e-08	0	4.75e-12	0
up	REACTOME_DNA_REPLICATION	0.000116	0	2.2e-07	0
up	REACTOME_DNA_STRAND_ELONGATION	0.00111	0	0.00396	0
up	REACTOME_E2F_MEDIATED_REGULATION_OF_DNA_REPLICATION	0.00238	0	0.00678	0
up	REACTOME_G1_S_TRANSITION	0.000171	0	3.11e-05	0
up	REACTOME_G2_M_CHECKPOINTS	5.51e-08	0	1.92e-07	0
up	REACTOME_MITOTIC_G1_G1_S_PHASES	0.000256	0	0.000142	0
up	REACTOME_MITOTIC_G2_G2_M_PHASES	0.000391	0	8.36e-05	0
up	REACTOME_MITOTIC_M_M_G1_PHASES	0.00212	0	3.47e-05	0
up	REACTOME_S_PHASE	0.0117	0	0.0113	0
up	REACTOME_SYNTHESIS_OF_DNA	0.0164	0	0.031	0
down	BIOCARTA_COMP_PATHWAY	0.000881	0	9.12e-05	0
down	KEGG_ALANINE_ASPARTATE_AND_GLUTAMATE_METABOLISM	0.000733	0	0.000925	0.0114
down	KEGG_ARGININE_AND_PROLINE_METABOLISM	9.11e-08	0	0.0105	0
down	KEGG_BUTANOATE_METABOLISM	5.19e-06	0	0.0193	0.00626
down	KEGG_COMPLEMENT_AND_COAGULATION_CASCADES	6.66e-07	0	0.000921	0
down	KEGG_CYSTEINE_AND_METHIONINE_METABOLISM	0.000301	0	0.000204	0
down	KEGG_DRUG_METABOLISM_CYTOCHROME_P450	5.46e-09	0	7.48e-05	0
down	KEGG_FATTY_ACID_METABOLISM	1.39e-10	0	0.000204	0
down	KEGG_GLYCINE_SERINE_AND_THREONINE_METABOLISM	3.16e-12	0	4.88e-05	0
down	KEGG_GLYCOLYSIS_GLUCONEOGENESIS	5.21e-06	0	0.00208	0
down	KEGG_METABOLISM_OF_XENOBIOTICS_BY_CYTOCHROME_P450	9.11e-08	0	0.0105	0
down	KEGG_RETINOL_METABOLISM	1.62e-16	0	2.43e-08	0
down	KEGG_TYROSINE_METABOLISM	0.00179	0	0.000116	0
down	KEGG_VALINE_LEUCINE_AND_ISOLEUCINE_DEGRADATION	1.12e-05	0	0.00844	0
down	PID_HNF3BPATHWAY	0.00024	0	0.0115	0
down	REACTOME_BIOLOGICAL_OXIDATIONS	1.32e-14	0	6.6e-09	0
down	REACTOME_COMPLEMENT_CASCADE	0.000733	0	0.000925	0
down	REACTOME_CYTOCHROME_P450_ARRANGED_BY_SUBSTRATE_TYPE	7.25e-09	0	0.000289	0
down	REACTOME_METABOLISM_OF_AMINO_ACIDS_AND_DERIVATIVES	2.58e-20	0	1.21e-09	0
down	REACTOME_PHASE1_FUNCTIONALIZATION_OF_COMPOUNDS	2.54e-12	0	2.68e-08	0
down	REACTOME_SULFUR_AMINO_ACID_METABOLISM	0.00362	0	0.00752	0

## Sheet: TFTs Enriched
DEG	TFT	Motif	Adjusted P-value
			C/N		C/P
			HyperGeo	GSEA	HyperGeo	GSEA
up	SGCGSSAAA_V$E2F1DP2_01	SGCGSSAAA	0.00257	0	0.000662	0
up	V$E2F_02	TTTSGCGC	0.00121	0	3.47e-05	0
up	V$E2F_03	TTTSGCGCGMNR	0.0145	0.036	0.00772	0
up	V$E2F_Q3	TTTCGCGC	0.00259	0.00826	0.000894	0
up	V$E2F_Q3_01	TTTSGCGSG	0.000381	0.00826	0.00141	0
up	V$E2F_Q4	TTTSGCGS	0.000357	0	3.64e-05	0
up	V$E2F_Q4_01	NCSCGCSAAAN	0.00137	0	0.00141	0
up	V$E2F_Q6	TTTSGCGS	0.000287	0	3.15e-05	0
up	V$E2F_Q6_01	NKCGCGCSAAAN	0.00387	0	0.00124	0
up	V$E2F1_Q3	NKTSSCGC	6.69e-05	0	5.17e-07	0
up	V$E2F1_Q4_01	TTTSGCGSG	0.000333	0	0.0013	0
up	V$E2F1_Q6	TTTSGCGS	7.88e-05	0	4.71e-06	0
up	V$E2F1_Q6_01	NTTTCGCGCS	0.0145	0	0.00147	0
up	V$E2F1DP1_01	TTTCSCGC	0.00115	0	3.32e-05	0
up	V$E2F1DP1RB_01	TTTSGCGC	0.00308	0	2.66e-05	0
up	V$E2F1DP2_01	TTTSSCGC	0.00115	0	3.32e-05	0
up	V$E2F4DP1_01	TTTSGCGC	0.00121	0	3.47e-05	0
up	V$E2F4DP2_01	TTTCSCGC	0.00115	0	3.32e-05	0
up	V$NFY_Q6	TRRCCAATSRN	0.0031	0	0.000501	0.00622
down	RGTTAMWNATT_V$HNF1_01	RGTTAMWNATT	0.0381	0.0404	0.0271	0.0162
