# Supplementary material for: Application of microRNA and mRNA expression profiling on prognostic biomarker discovery for hepatocellular carcinoma
Source: BMC Genomics. 2014 Jan 24;15(Suppl 1):S13. doi: 10.1186/1471-2164-15-S1-S13 (PMC4046763; doi:10.1186/1471-2164-15-S1-S13)
Supplement: Supplementary file 7 — Additional file 7: Table, microRNAs annotation recorded by the human microRNA disease database (HMDD). Most microRNAs listed in Table 2 have been annotated by the human microRNA disease database (HMDD). The table list the 27 HCC related microRNAs with their references and descriptions annotated by HMDD. (XLS 165 KB) [file 12864_2014_5686_MOESM7_ESM.xls]

## Sheet: HCC related microRNAs in HMDD
microRNA	Description	PMID
hsa-let-7b	The let-7 family of microRNAs inhibits Bcl-xL expression and potentiates sorafenib-induced apoptosis in human hepatocellular carcinoma	20347499
hsa-let-7b	hsa-let-7b:The let-7 family of microRNAs inhibits Bcl-xL expression and potentiates sorafenib-induced apoptosis in human hepatocellular carcinoma	20347499
hsa-let-7b	TLR4 signaling induces the release of microparticles by tumor cells that regulate inflammatory cytokine IL-6 of macrophages via microRNA let-7b.	22934260
hsa-mir-130a	The hepatitis B virus-associated estrogen receptor alpha (ER{alpha}) was regulated by microRNA-130a in HepG2.2.15 human hepatocellular carcinoma cells.	21712254
hsa-mir-130a	Upregulated miR-130a increases drug resistance by regulating RUNX3 and Wnt signaling in cisplatin-treated HCC cell.	22846564
hsa-mir-130b	Serum miR-15b, miR-21, miR-130b and miR-183 highly expressed in tumours. Combined miR-15b and miR-130b demonstrated as a classifier for HCC detection, yielding a receiver operating characteristic curve area of 0.98 (98.2% sensitivity and 91.5% specificity).	22403344
hsa-mir-148a	recurrence related	21298008
hsa-mir-148a	miR-148a may play a central role in HBx/URG11 mediated HCC, and may be an early diagnostic marker and/or therapeutic target associated with this tumor type.	22496917
hsa-mir-148b	This miRNA was up-regulated in HepG2 cells treated with BJA32515.	22027761
hsa-mir-152	microRNA-152:a tumor-suppressive role of miR-152 in the epigenetic aberration of HBV-related HCC	20578129
hsa-mir-181c	HBx promotes "stemness" by activating {beta}-catenin and epigenetic up-regulation of miR-181, both of which target EpCAM.	21464043
hsa-mir-181c	Wnt/beta-catenin signaling activates microRNA-181 expression in hepatocellular carcinoma.	21711587
hsa-mir-181c	This miRNA was down-regulated in HepG2 cells treated with BJA32515.	22027761
hsa-mir-181d	HBx promotes "stemness" by activating {beta}-catenin and epigenetic up-regulation of miR-181, both of which target EpCAM.	21464043
hsa-mir-181d	Wnt/beta-catenin signaling activates microRNA-181 expression in hepatocellular carcinoma.	21711587
hsa-mir-182	This miRNA was up-regulated in HepG2 cells treated with BJA32515.	22027761
hsa-mir-182	MicroRNA-182 downregulates metastasis suppressor 1 and contributes to metastasis of hepatocellular carcinoma.	22681717
hsa-mir-18a	loss of heterozygosity of this cluster	15944709
hsa-mir-18a	upregulated	16331254
hsa-mir-18a	miR-18a: Elevated expression of the miR-17-92 polycistron and miR-21 contributes to the malignant phenotype	18688024
hsa-mir-18a	miR-18a: prevents estrogen receptor-alpha expression, promoting proliferation	19027010
hsa-mir-18a	miR-18: target BTG2	19203451
hsa-mir-18a	recurrence related	21298008
hsa-mir-18a	potential associated miRNA	21876625
hsa-mir-18a	This miRNA was down-regulated in HepG2 cells treated with BJA32515.	22027761
hsa-mir-18a	Serum miR-18a was significantly higher in HBV patients with HCC than healthy controls (p < 0.01).	22865399
hsa-mir-18b	upregulated	16331254
hsa-mir-18b	miR-18: target BTG2	19203451
hsa-mir-18b	recurrence related	21298008
hsa-mir-18b	potential associated miRNA	21876625
hsa-mir-19a	loss of heterozygosity of this cluster	15944709
hsa-mir-19a	miRNA-19a/b activates PI3K by blocking expression of the tumor suppressor PTEN.	17188425
hsa-mir-19a	miR-19a: Elevated expression of the miR-17-92 polycistron and miR-21 contributes to the malignant phenotype	18688024
hsa-mir-19a	recurrence-related in hepatocellular carcinoma	22552153
hsa-mir-22	recurrence related	21298008
hsa-mir-22	miR-22 promotes HBV related hepatocellular carcinoma development in males.	21750200
hsa-mir-221	miR-221: up-regulated in HCC compared to benign hepatocellular tumors	19360909
hsa-mir-221	critical player; up-regulated; could directly target hepatic transcriptional regulators of differentiation and an inhibitor of Wnt/beta-catenin signaling	19585654
hsa-mir-221	Real-time reverse transcription polymerase chain reaction (RT-PCR) analysis demonstrated up-regulation of oncogenic miR-155, miR-221/222, and miR-21 and down-regulation of the most abundant liver-specific miR-122 at early stages of hepatocarcinogenesis.	19711427
hsa-mir-221	up-regulated	19711427
hsa-mir-221	Serum miR-221, upregulated in HCC, can provide predictive significance for prognosis of HCC patients.	21295551
hsa-mir-221	recurrence related	21298008
hsa-mir-221	Deregulated expression of microRNA-221 with the potential for prognostic biomarkers in surgically resected hepatocellular carcinoma.	21458843
hsa-mir-221	downregulated in acute HBV infection, normally expressed in chronic HBV infection, and upregulated in HCC	21876625
hsa-mir-221	miR-221 silencing blocks hepatocellular carcinoma and promotes survival.	22009537
hsa-mir-221	MiR-221 contributes to the growth of hepatocellular carcinoma cells and miR-221 inhibition can induce cell apoptosis. miR-221 has the potential to become one of the new molecular targets for liver cancer therapy.	22152314
hsa-mir-221	up-regulated in HCC tissues.correlated with cirrhosis;associated with tumor stage and poor prognosis.	22213236
hsa-mir-221	SND1-induced activation of NF-kappaB resulted in induction of miR-221 and subsequent induction of angiogenic factors Angiogenin and CXCL16. Inhibition of either of these components resulted in significant inhibition of SND1-induced angiogenesis thus highlighting the importance of this molecular cascade in regulating SND1 function.	22396537
hsa-mir-221	Increased MiR-221 expression in hepatocellular carcinoma tissues and its role in enhancing cell growth and inhibiting apoptosis in vitro	23320393
hsa-mir-222	miR-222: up-regulated in HCC compared to benign hepatocellular tumors	19360909
hsa-mir-222	Real-time reverse transcription polymerase chain reaction (RT-PCR) analysis demonstrated up-regulation of oncogenic miR-155, miR-221/222, and miR-21 and down-regulation of the most abundant liver-specific miR-122 at early stages of hepatocarcinogenesis.	19711427
hsa-mir-222	up-regulated	19711427
hsa-mir-222	A set of 12 miRNAs (including miR-21, miR-221/222, miR-34a, miR-519a, miR-93, miR-96, and let-7c) was linked to disease progression from normal liver through cirrhosis to full-blown HCC	20018759
hsa-mir-222	overexpression	20103675
hsa-mir-222	recurrence related	21298008
hsa-mir-222	This miRNA was up-regulated in HepG2 cells treated with BJA32515.	22027761
hsa-mir-222	Although miR-222, miR-223 or miR-21 were significantly up- or down-regulated between HCC patients and healthy controls, no significant difference was observed in the levels of these miRNAs between HBV patients without and with HCC. MiR-122 in serum was significantly higher in HCC patients than healthy controls (p<0.001). More importantly, it was found that the levels of miR-122 were significantly…	22174818
hsa-mir-222	up-regulated in HCC tissues.	22213236
hsa-mir-29a	Upregulated MicroRNA-29a by Hepatitis B Virus X Protein Enhances Hepatoma Cell Migration by Targeting PTEN in Cell Culture Model.	21573166
hsa-mir-29a	microRNA-29 can regulate expression of the long non-coding RNA gene MEG3 in hepatocellular cancer.	21625215
hsa-mir-29a	This miRNA was up-regulated in HepG2 cells treated with BJA32515.	22027761
hsa-mir-29c	microRNA-29 can regulate expression of the long non-coding RNA gene MEG3 in hepatocellular cancer.	21625215
hsa-mir-29c	miR-29c targets TNFAIP3, inhibits cell proliferation and induces apoptosis in hepatitis B virus-related hepatocellular carcinoma.	21763284
hsa-mir-29c	miRNAs miR-26a, -29c, -146a and -190 were significantly down-regulated in a subset of HCC tissues with carboxyl-terminal HBx truncation compared to their matching non-tumor tissues.	21829663
hsa-mir-302b	This miRNA was up-regulated in HepG2 cells treated with BJA32515.	22027761
hsa-mir-302c	This miRNA was up-regulated in HepG2 cells treated with BJA32515.	22027761
hsa-mir-302c	This miRNA was down-regulated in HepG2 cells treated with BJA32515.	22027761
hsa-mir-31	up-regulated in HCC tissues.correlated with cirrhosis	22213236
hsa-mir-372	This miRNA was up-regulated in HepG2 cells treated with BJA32515.	22027761
hsa-mir-372	Upregulation of microRNA-372 associates with tumor progression and prognosis in hepatocellular carcinoma	23291979
hsa-mir-373	miR-373 can regulate cell cycle progression by targeting PPP6C transcripts and promotes the growth activity of hepatocellular carcinoma cells in vitro. This miRNA functions as an oncogene in hepatocellular carcinoma.	21481188
hsa-mir-373	This miRNA was down-regulated in HepG2 cells treated with BJA32515.	22027761
hsa-mir-425	recurrence related	21298008
hsa-mir-520b	MicroRNA-520b inhibits growth of hepatoma cells by targeting MEKK2 and cyclin D1.	22319632
hsa-mir-520e	hsa-miR-520e was down-regulated in HepG2 cells after 5 hours of culture with epigallocatechin gallate.	21998738
hsa-mir-520e	MicroRNA-520e suppresses growth of hepatoma cells by targeting the NF-κB-inducing kinase (NIK).	22105365
hsa-mir-520e	A novel tumor suppressor miRNA miR-520e contributes to suppression of hepatoma.	22212428
hsa-mir-93	A set of 12 miRNAs (including miR-21, miR-221/222, miR-34a, miR-519a, miR-93, miR-96, and let-7c) was linked to disease progression from normal liver through cirrhosis to full-blown HCC	20018759
hsa-mir-93	Downregulation of MiR-93 Expression Reduces Cell Proliferation and Clonogenicity of HepG2 Cells.	22773266
hsa-mir-96	A set of 12 miRNAs (including miR-21, miR-221/222, miR-34a, miR-519a, miR-93, miR-96, and let-7c) was linked to disease progression from normal liver through cirrhosis to full-blown HCC	20018759
hsa-mir-96	recurrence related	21298008
hsa-mir-96	This miRNA was up-regulated in HepG2 cells treated with BJA32515.	22027761
hsa-mir-96	Suppression of microRNA-96 expression inhibits the invasion of hepatocellular carcinoma cells.	22160187
hsa-mir-96	miR-96, miR-129-1-3p, miR-1271, miR-1291 and miR-1303 differentially control GPC3 expression in HCC cells.	22865282
hsa-mir-96	Inhibition of miR-96 expression reduces cell proliferation and clonogenicity of HepG2 hepatoma cells	23151657
